# Supplementary material for: The in vivo transcriptome of Schistosoma mansoni in the prominent vector species Biomphalaria pfeifferi with supporting observations from Biomphalaria glabrata
Source: PLoS Negl Trop Dis. 2019 Sep 30;13(9):e0007013. doi: 10.1371/journal.pntd.0007013 (PMC6797213; doi:10.1371/journal.pntd.0007013)
Supplement: S1 File — (XLSX) [file pntd.0007013.s002.xlsx]

## Sheet: Illumina data
	TPM									Log2 TPM									BLAST nr/nt			GO annotation		Smansoni v5.2 BLAST
	BpSm1dpeR1	BpSm1dpeR2	BpSm1dpeR3	BpSm3dpeR1	BpSm3dpeR2	BpSm3dpeR3	BpSmR1	BpSmR2	BpSmR3	BpSm1dpeR1	BpSm1dpeR2	BpSm1dpeR3	BpSm3dpeR1	BpSm3dpeR2	BpSm3dpeR3	BpSmR1	BpSmR2	BpSmR3	nt	nt accession	diamond nr	GO IDs	GO names	Sm prot	Smp prot description
TRINITY_GG_55_c1_g2_i1_len_782_path_[3520	179722	53402.8	53338.7	7256.54	81321.6	1220.88	14633.1	9312.8	67722.1	17.4554	15.7046	15.7029	12.8251	16.3114	10.2537	13.837	13.185	16.0473	PREDICTED: Aplysia californica tubulin beta-4B chain-like (LOC101860763), misc_RNA	gi|871255906|ref|XR_220835.2|	tubulin beta chain-like			Smp_192110.1	Tubulin beta chain
TRINITY_DN6450_c0_g1_i1_len_386_path_[654	166562	29734.5	33345.5	8447.23	42014.9	1414.21	10128.1	7967.54	76790.6	17.3457	14.8599	15.0252	13.0443	15.3586	10.4658	13.3061	12.9599	16.2286
TRINITY_DN16662_c0_g1_i1_len_512_path_[979	119523	56383.6	46595.9	9998.38	130070	1880.65	29194.6	13146.4	108357	16.8669	15.783	15.5079	13.2875	16.9889	10.877	14.8334	13.6824	16.7254	PREDICTED: Copidosoma floridanum 60S ribosomal protein L27 (LOC106646046), transcript variant X2, mRNA	gi|936607184|ref|XM_014362071.1|	60S ribosomal L27			Smp_063350.1	Putative 60s ribosomal protein L27e
TRINITY_DN14926_c0_g1_i1_len_525_path_[1005	37390.9	17379.6	14480.7	3427.64	43768.7	712.14	10122	4994.68	37472.4	15.1904	14.0851	13.8218	11.743	15.4176	9.47602	13.3052	12.2862	15.1935	PREDICTED: Nothobranchius furzeri Sec61 translocon gamma subunit (sec61g), mRNA	gi|1007741067|ref|XM_015955374.1|	transport Sec61 subunit gamma isoform X1			Smp_036940.1	Sec61 gamma subunit, putative
TRINITY_DN2193_c0_g1_i1_len_551_path_[529	26135.6	9217.95	9717.84	1785.89	35055.4	386.19	4106.95	2416.11	18812.9	14.6737	13.1702	13.2464	10.8024	15.0973	8.59317	12.0039	11.2385	14.1994	Sphaerospermopsis kisseleviana NIES-73 DNA, nearly complete genome	gi|1210259769|dbj|AP018314.1|	FK506-binding 1-like			Smp_079230.1	Peptidylprolyl isomerase (EC 5.2.1.8)
TRINITY_DN2803_c1_g1_i1_len_299_path_[277	20164.5	8053.53	7194.94	789.48	8274.81	139.37	2185.31	1646.18	13100.6	14.2995	12.9754	12.8128	9.62476	13.0145	7.12278	11.0936	10.6849	13.6773			PREDICTED: calmodulin			Smp_026560.1	Putative calmodulin
TRINITY_DN8599_c1_g1_i1_len_724_path_[702	19496.1	18193.5	5987.94	745.79	22850.1	319.62	5642.71	2735	19204.1	14.2509	14.1511	12.5478	9.54263	14.4799	8.32021	12.4622	11.4173	14.2291			phosphoenolpyruvate cytosolic [GTP]-like			Smp_005880.1	Putative phosphoenolpyruvate carboxykinase
TRINITY_DN13877_c0_g2_i1_len_266_path_[1224	19053.8	6915.98	6728.01	1103.9	17130.2	253.04	3405.21	1740.45	17168.2	14.2178	12.7557	12.716	10.1084	14.0643	7.98322	11.7335	10.7652	14.0674			PREDICTED: uncharacterized protein LOC109142602			Smp_185440.1
TRINITY_DN16341_c0_g1_i1_len_520_path_[498	14221.5	2601.24	4840.59	744.44	12587.8	160.28	1301.54	577.72	4783.3	13.7958	11.345	12.241	9.54001	13.6197	7.32445	10.346	9.17423	12.2238	PREDICTED: Diaphorina citri dolichyl-diphosphooligosaccharide--protein glycosyltransferase subunit DAD1 (LOC103507955), mRNA	gi|1041538121|ref|XM_008472475.2|	dolichyl-diphosphooligosaccharide-- glycosyltransferase subunit DAD1-like			Smp_020770.1	Dolichyl-diphosphooligosaccharide--protein glycosyltransferase subunit DAD1 (Oligosaccharyl transferase subunit DAD1)
TRINITY_DN13877_c0_g1_i1_len_333_path_[1234	13091.6	4842.33	4364.14	961.49	12043.3	175.58	2919.22	1051.25	12334.9	13.6764	12.2415	12.0915	9.90913	13.5559	7.45598	11.5114	10.0379	13.5905	Cyprinus carpio genome assembly common carp genome ,scaffold 000028848	gi|685048206|emb|LN596718.1|	Retrovirus-related Pol poly from transposon			Smp_185440.1
TRINITY_DN12488_c0_g1_i1_len_333_path_[621	12286.5	5025.71	6291.41	1311.58	19332.6	251.14	1545.79	1347.62	9520.92	13.5848	12.2951	12.6192	10.3571	14.2387	7.97235	10.5941	10.3962	13.2169
TRINITY_GG_912_c21_g1_i1_len_433_path_[821	11324.6	11527.4	5416.25	156422	29687.4	154517	76709.3	3785.98	20056	13.4672	13.4928	12.4031	17.2551	14.8576	17.2374	16.2271	11.8865	14.2917	Planorbella duryi 18S ribosomal RNA gene, partial sequence	gi|1151123330|gb|KY514382.1|	hypothetical protein			Smp_107750.1
TRINITY_DN13816_c0_g3_i1_len_1759_path_[6308	10438.6	3748.58	3674.07	467.81	8174.19	110.56	1393.34	982.75	8757.96	13.3496	11.8721	11.8432	8.86978	12.9969	6.78869	10.4443	9.94068	13.0964			Retrovirus-related Pol poly from transposon			Smp_195150.1	KRAB-A domain-containing protein
TRINITY_DN854_c1_g1_i1_len_277_path_[509	9426.68	2569.38	4474.8	500.49	7728.24	71.51	495.73	508.9	3469.43	13.2025	11.3272	12.1276	8.9672	12.9159	6.16007	8.95341	8.99124	11.7605			cathepsin L1-like			Smp_139160.1
TRINITY_DN224_c0_g1_i1_len_584_path_[1123	8330.87	1598.7	4116.16	863.3	3729.51	186.7	1327.49	304.4	3690.95	13.0243	10.6427	12.0071	9.75372	11.8648	7.54458	10.3745	8.24982	11.8498			Golgi-associated plant pathogenesis-related 1-like			Smp_124060.1
TRINITY_DN10526_c0_g1_i1_len_1065_path_[1043	7914.85	2053.45	2722.84	385.42	7718.26	77.57	985.16	509.46	4436.83	12.9503	11.0038	11.4109	8.59029	12.9141	6.27743	9.94421	8.99283	12.1153			hypothetical protein OCBIM_22004157mg	C:GO:0016020; C:GO:0016021; C:GO:0005783	C:membrane; C:integral component of membrane; C:endoplasmic reticulum	Smp_089570.1	Putative stress associated endoplasmic reticulum protein (Serp1/ramp4)
TRINITY_DN15033_c0_g1_i1_len_652_path_[1259	6499.01	5073.35	3312.28	183.19	2367.13	2.46	2201.78	855.02	6004.03	12.666	12.3087	11.6936	7.5172	11.2089	1.29866	11.1045	9.73981	12.5517	Philodina citrina complete mitochondrial genome	gi|407227484|emb|FR856884.1|
TRINITY_GG_911_c27_g1_i1_len_496_path_[539	6008.64	591.61	583.46	236.45	2078.3	56.08	1117.54	312.36	1573.12	12.5528	9.2085	9.18849	7.88539	11.0212	5.80941	10.1261	8.28707	10.6194	Schistosoma mansoni strain Puerto Rico complete mitochondrial genome	gi|349583592|emb|HE601612.1|	NADH dehydrogenase subunit 3 (mitochondrion)	F:GO:0016491; C:GO:0005739; C:GO:0016020; C:GO:0016021; F:GO:0008137; P:GO:0055114	F:oxidoreductase activity; C:mitochondrion; C:membrane; C:integral component of membrane; F:NADH dehydrogenase (ubiquinone) activity; P:oxidation-reduction process	Smp_900100.1	NADH-ubiquinone oxidoreductase chain 3 (EC 1.6.5.3)
TRINITY_DN7129_c1_g1_i1_len_209_path_[187	5985.25	2419.57	520.75	346.78	2593.79	56.28	1206.72	111.64	2588.98	12.5472	11.2405	9.02445	8.43788	11.3408	5.81455	10.2369	6.80271	11.3382
TRINITY_DN5154_c0_g2_i1_len_1992_path_[4679	5900.88	1355.25	1889.95	228.38	3966.65	50.43	321.05	207.58	1948.51	12.5267	10.4043	10.8841	7.83529	11.9537	5.65621	8.32665	7.69752	10.9282	PREDICTED: Nanorana parkeri isocitrate dehydrogenase (NADP(+)) 2, mitochondrial (IDH2), mRNA	gi|1072243468|ref|XM_018571827.1|	isocitrate dehydrogenase [NADP] mitochondrial-like			Smp_163050.1	Isocitrate dehydrogenase [NADP] (EC 1.1.1.42)
TRINITY_GG_319_c2_g2_i1_len_1087_path_[5385	5744.72	5800.88	2644.01	74770.7	14831.5	80184.1	39180.8	1908.96	9565.48	12.488	12.5021	11.3685	16.1902	13.8564	16.291	15.2579	10.8986	13.2236	Planorbella anceps voucher CASIZ 180485 18S ribosomal RNA gene, partial sequence	gi|328541525|gb|HQ659968.1|	UNKNOWN			Smp_205510.1	Uncharacterized protein Smp_205510
TRINITY_DN14983_c0_g1_i1_len_529_path_[1013	5642.52	2293.97	2260.61	391.94	5527.18	81.02	1319.62	717.66	6860.18	12.4621	11.1636	11.1425	8.61449	12.4323	6.34021	10.3659	9.48716	12.744			probable splicing factor 3B subunit 5			Smp_135740.1	Uncharacterized protein
TRINITY_GG_135_c91_g15_i1_len_2555_path_[11923	5322.14	4802.51	2075.73	82033.9	4040.33	76040.6	25564.2	1251.45	6979.17	12.3778	12.2296	11.0194	16.3239	11.9803	16.2145	14.6418	10.2894	12.7688	Micromenetus dilatatus 28S large subunit ribosomal RNA gene, partial sequence	gi|81301998|gb|DQ256735.1|	hypothetical protein EgrG_000335800			Smp_201270.1	Uncharacterized protein Smp_201270
TRINITY_DN11022_c0_g1_i1_len_231_path_[209	5148.2	1951.41	2349.56	478.26	5275.57	105.72	1054.75	456.49	3138.58	12.3299	10.9303	11.1982	8.90165	12.3651	6.7241	10.0427	8.83444	11.6159			U6 snRNA-associated Sm LSm7			Smp_210830.1	Family S9 non-peptidase homologue (S09 family)
TRINITY_GG_402_c0_g1_i1_len_288_path_[266	5078.6	4974.72	2360.72	72142.5	9097.5	80809	36931.8	1562.85	8946.08	12.3102	12.2804	11.205	16.1386	13.1513	16.3022	15.1726	10.61	13.127	Parhedyle sp. AB34500501 18S ribosomal RNA gene, partial sequence	gi|673459067|gb|KF709311.1|	hypothetical protein BVRB_016310
TRINITY_DN14940_c0_g1_i1_len_297_path_[275	5045.9	1998.11	2145.89	305.31	5195.46	63.23	745.74	527.22	3457.27	12.3009	10.9644	11.0674	8.25413	12.343	5.98254	9.54253	9.04226	11.7554			U1 small nuclear ribonucleo C isoform X2			Smp_091300.1	U1 small nuclear ribonucleoprotein C (U1 snRNP C) (U1-C) (U1C)
TRINITY_GG_823_c2_g11_i1_len_439_path_[3063	5012.93	4901.49	2343.1	64305.8	9341.69	71717.2	33660.9	1691.28	8022.09	12.2914	12.259	11.1942	15.9727	13.1895	16.13	15.0388	10.7239	12.9698	Uncultured marine eukaryote clone o10.5_110 18S ribosomal RNA gene, partial sequence	gi|1073447401|gb|KX532322.1|	hypothetical protein KLMA_50540
TRINITY_DN14005_c0_g1_i1_len_515_path_[985	4991.2	1839.42	1620.2	384.3	4694.34	73.01	897.05	367.77	3247.15	12.2852	10.845	10.662	8.58609	12.1967	6.19002	9.80904	8.52266	11.665			NADH-quinone oxidoreductase subunit B 2-like	F:GO:0048038; F:GO:0046872; F:GO:0016491; F:GO:0008137; P:GO:0055114; F:GO:0051539; F:GO:0051536	F:quinone binding; F:metal ion binding; F:oxidoreductase activity; F:NADH dehydrogenase (ubiquinone) activity; P:oxidation-reduction process; F:4 iron, 4 sulfur cluster binding; F:iron-sulfur cluster binding	Smp_092490.1	Putative nadh-plastoquinone oxidoreductase
TRINITY_DN5005_c0_g1_i1_len_371_path_[697	4885.89	1691.22	2205.64	431.61	6495.07	77.56	718.21	387.37	2783.77	12.2544	10.7238	11.107	8.75358	12.6651	6.27724	9.48826	8.59757	11.4428			proteasome subunit beta type-4-like			Smp_056500.1	Proteasome subunit beta (EC 3.4.25.1)
TRINITY_GG_353_c61_g1_i1_len_873_path_[3916	4799.37	4752.68	2162.46	85962.4	6756.17	84280.9	28615.2	1343.22	7317.69	12.2286	12.2145	11.0785	16.3914	12.722	16.3629	14.8045	10.3915	12.8372	Apoecus ramelauensis voucher AM C.488753 28S ribosomal RNA gene, partial sequence	gi|1108658002|gb|KX015964.1|	Uncharacterized protein T02_11458
TRINITY_DN5610_c0_g1_i1_len_259_path_[473	4685.45	1314.99	2698.08	323.79	4197.86	61.28	631.46	320.56	2776.51	12.194	10.3608	11.3977	8.33891	12.0354	5.93734	9.30255	8.32445	11.4391	Danio rerio polymerase (RNA) II (DNA directed) polypeptide K (polr2k), mRNA	gi|312283688|ref|NM_001199106.1|	mCG145114, partial			Smp_132030.1	Uncharacterized protein
TRINITY_GG_100_c0_g1_i1_len_373_path_[351	4644.25	1993.27	1541.23	1053.01	7210.4	161.01	1185.7	337.76	2841.57	12.1812	10.9609	10.5899	10.0403	12.8159	7.33101	10.2115	8.39985	11.4725
TRINITY_DN15175_c0_g1_i1_len_722_path_[700	4169.98	2153.5	1679.3	361.47	5226	79.1	951.27	568.5	3680.63	12.0258	11.0725	10.7136	8.49773	12.3515	6.30561	9.89371	9.15102	11.8457	PREDICTED: Canis lupus familiaris iron-sulfur cluster assembly enzyme (ISCU), transcript variant X3, mRNA	gi|928172070|ref|XM_534722.5|	iron-sulfur cluster assembly enzyme mitochondrial-like			Smp_077090.1	Putative nitrogen fixation protein nifu
TRINITY_DN5268_c0_g1_i1_len_409_path_[775	4127.29	1335.72	1970.21	322.33	4109.85	47.1	499.84	292.86	2494.67	12.011	10.3834	10.9441	8.33239	12.0049	5.55766	8.96532	8.19407	11.2846			trafficking particle complex subunit 2			Smp_091740.1	Uncharacterized protein
TRINITY_GG_522_c0_g1_i1_len_225_path_[405	4117.92	712.56	858.84	257.14	1023.16	58.56	389.7	170.96	1239.63	12.0077	9.47687	9.74625	8.00641	9.99882	5.87184	8.60622	7.41752	10.2757
TRINITY_DN8963_c0_g1_i1_len_2534_path_[5562	3975.54	3769.33	1915.02	62443.1	15389.3	56289.8	20270.5	1230.95	6214.26	11.9569	11.8801	10.9031	15.9303	13.9096	15.7806	14.3071	10.2656	12.6014	Planorbis planorbis isolate plrp_2 5.8S ribosomal RNA gene, partial sequence; internal transcribed spacer 2, complete sequence; and 28S ribosomal RNA gene, partial sequence	gi|973291006|gb|KU341309.1|	hypothetical protein GLYMA_13G0180002, partial			Smp_201270.1	Uncharacterized protein Smp_201270
TRINITY_DN12107_c2_g1_i1_len_361_path_[339	3903.31	1561.36	1534.08	307.09	3268.61	48.23	349.22	477.91	2844.67	11.9305	10.6086	10.5832	8.26252	11.6745	5.59186	8.44799	8.9006	11.474			endothelial differentiation-related factor 1-like			Smp_140680.1	Endothelial differentiation-related factor 1
TRINITY_DN14388_c0_g1_i1_len_1109_path_[1087	3879.21	1656.99	1599.22	306.16	5063.78	65.89	660.71	444.55	3190.29	11.9215	10.6943	10.6432	8.25814	12.306	6.04199	9.36787	8.7962	11.6395			signal peptidase complex subunit 3-like isoform X2			Smp_175420.1	Putative microsomal signal peptidase 23 kD subunit (Spc22/23)
TRINITY_DN15319_c0_g1_i1_len_452_path_[859	3735.24	1266.81	1727.57	271.58	4055.89	68.16	559.6	397.07	2490.37	11.867	10.307	10.7545	8.08523	11.9858	6.09085	9.12825	8.63325	11.2821	PREDICTED: Musa acuminata subsp. malaccensis U6 snRNA-associated Sm-like protein LSm6 (LOC103987596), mRNA	gi|1091729482|ref|XM_009405940.2|	U6 snRNA-associated Sm LSm6			Smp_094150.1	Small nuclear ribonucleoprotein f (Snrnp-f),putative
TRINITY_DN8066_c1_g1_i1_len_205_path_[365	3631.24	990.74	1722.04	276.14	2800.74	75.75	276.84	180.96	1714.34	11.8262	9.95236	10.7499	8.10926	11.4516	6.24317	8.11291	7.49953	10.7434			26S proteasome non-ATPase regulatory subunit 2-like			Smp_000030.3
TRINITY_DN16093_c0_g1_i1_len_664_path_[1283	3551.32	1334.37	1261.17	253.28	3830.36	46.25	587.46	351.69	2858.34	11.7941	10.3819	10.3005	7.98459	11.9033	5.53138	9.19835	8.45816	11.481			28S ribosomal mitochondrial-like			Smp_090920.1
TRINITY_DN5383_c0_g1_i1_len_1059_path_[2071	3515.47	1110.68	1019.56	192.32	1590.99	34.93	302	103.45	1109.11	11.7795	10.1172	9.99373	7.58736	10.6357	5.12639	8.2384	6.69279	10.1152	Oryzias latipes strain HSOK chromosome 1	gi|1220479405|gb|CP020621.1|
TRINITY_GG_135_c91_g12_i1_len_2101_path_[11973	3442.6	1778.5	1004.02	58053.3	10.93	63725.4	18256	128.01	5458.49	11.7493	10.7964	9.97157	15.8251	3.45022	15.9596	14.1561	7.00011	12.4143	Planorbis planorbis isolate plrp_2 5.8S ribosomal RNA gene, partial sequence; internal transcribed spacer 2, complete sequence; and 28S ribosomal RNA gene, partial sequence	gi|973291006|gb|KU341309.1|	hypothetical protein GLYMA_13G021700, partial			Smp_177580.1
TRINITY_DN8977_c2_g1_i1_len_308_path_[571	3299.24	1458.07	1364.74	155.86	1945.78	13.96	356.08	322.78	2065.15	11.6879	10.5098	10.4144	7.28411	10.9261	3.80323	8.47606	8.33441	11.012			PREDICTED: tektin-1-like			Smp_165950.1	Putative tektin
TRINITY_DN5527_c0_g1_i1_len_540_path_[1035	3227.22	1080.05	1181.9	203.64	3444.22	41.91	516.61	278.44	2028.99	11.6561	10.0769	10.2069	7.66988	11.75	5.38922	9.01293	8.12122	10.9865			28S ribosomal mitochondrial-like			Smp_073690.2
TRINITY_DN15471_c0_g1_i1_len_759_path_[737	3200.63	2561.2	2266.5	30.07	349.37		518.23	301.42	2412.54	11.6441	11.3226	11.1463	4.91025	8.44861		9.01745	8.23563	11.2363	Hordeum vulgare subsp. vulgare mRNA for predicted protein, complete cds, clone: NIASHv2008H07	gi|326488240|dbj|AK362585.1|	predicted protein
TRINITY_GG_865_c609_g57_i1_len_3077_path_[13867	3192.22	3257.37	1485.74	56710.8	1821.99	56217.9	21010.8	1090.94	5213.65	11.6403	11.6695	10.537	15.7913	10.8313	15.7787	14.3588	10.0914	12.3481	Micromenetus dilatatus 28S large subunit ribosomal RNA gene, partial sequence	gi|81301998|gb|DQ256735.1|	hypothetical protein OXYTRI_14248 (macronuclear)			Smp_201270.1	Uncharacterized protein Smp_201270
TRINITY_GG_574_c0_g1_i1_len_236_path_[514	3097.79	870.98	1124.4	130.12	11250.4	31.29	41.51	158.42	747.2	11.597	9.7665	10.1349	7.0237	13.4577	4.96763	5.37539	7.30761	9.54535
TRINITY_DN14646_c0_g1_i1_len_517_path_[495	3061.08	1855.95	1149.07	270.48	3271.27	55.23	946.17	619.56	4466.82	11.5798	10.8579	10.1663	8.07938	11.6756	5.78738	9.88596	9.2751	12.125			39S ribosomal mitochondrial-like			Smp_174620.1	Uncharacterized protein
TRINITY_DN12550_c2_g1_i1_len_377_path_[709	2903.1	759.04	1129.66	146.8	2470.01	28.34	289.5	215.98	1296.38	11.5034	9.56803	10.1417	7.19771	11.2703	4.82477	8.17742	7.75475	10.3403			PREDICTED: protein kish-A			Smp_028410.1	Protein kish
TRINITY_DN15403_c0_g1_i1_len_655_path_[633	2901.72	1004.74	799.43	201.71	2130.55	46.96	717.32	266.9	2482.87	11.5027	9.97261	9.64283	7.65614	11.057	5.55336	9.48647	8.06016	11.2778	PREDICTED: Lingula anatina uncharacterized LOC106159798 (LOC106159798), ncRNA	gi|919014415|ref|XR_001238060.1|	PREDICTED: uncharacterized protein LOC101845410			Smp_126020.1	Pol-related
TRINITY_DN8043_c2_g1_i1_len_634_path_[612	2895.2	428.36	1260.64	119.78	3281.74	23.58	177.92	152.41	1014.54	11.4994	8.74268	10.2999	6.90424	11.6802	4.55949	7.47508	7.25181	9.98661			PREDICTED: myotrophin-like			Smp_075030.1	Putative myotrophin
TRINITY_DN8305_c0_g1_i1_len_304_path_[282	2852.93	944.19	949.37	160.77	2911.38	29.51	176.7	164.34	1207.25	11.4782	9.88293	9.89083	7.32885	11.5075	4.88313	7.46516	7.36054	10.2375	PREDICTED: Apis florea vinculin (LOC100867819), transcript variant X18, mRNA	gi|820855992|ref|XM_012489737.1|	vinculin-like isoform X5			Smp_170990.1	Putative vinculin
TRINITY_DN13716_c3_g1_i1_len_450_path_[428	2822.21	1034.84	1192.26	194.37	2373.49	33.25	497.56	160.75	1695.85	11.4626	10.0152	10.2195	7.60266	11.2128	5.05528	8.95873	7.32867	10.7278
TRINITY_DN13252_c0_g1_i1_len_1261_path_[1239	2773.55	1191.12	1079.43	134.82	2863.07	23.04	227.87	259.61	2081.44	11.4375	10.2181	10.0761	7.07489	11.4833	4.52607	7.83207	8.0202	11.0234						Smp_158310.1	Putative multiple ankyrin repeats single kh domain protein
TRINITY_DN1403_c0_g1_i1_len_925_path_[1805	2652.23	810.62	932.48	162.59	2431.35	33.09	322.72	216.98	1563.31	11.373	9.66288	9.86493	7.34509	11.2475	5.04832	8.33414	7.76142	10.6104			U6 snRNA-associated Sm LSm8 isoform X2			Smp_175550.1	Putative lsm1 (Fragment)
TRINITY_DN15367_c0_g1_i1_len_978_path_[1911	2639.04	832.28	1099.08	181.68	2330.34	38.72	266.45	177.57	1341.91	11.3658	9.70093	10.1021	7.50526	11.1863	5.27501	8.05772	7.47224	10.3901	PREDICTED: Stomoxys calcitrans glutaredoxin-related protein 5, mitochondrial (LOC106093012), mRNA	gi|907735472|ref|XM_013259981.1|	glutaredoxin-related mitochondrial-like			Smp_212580.2
TRINITY_DN13749_c0_g1_i1_len_993_path_[971	2590.3	1131.98	901.11	158.5	2694.98	26.34	566.35	236.74	2017.8	11.3389	10.1446	9.81556	7.30834	11.3961	4.71918	9.14555	7.88716	10.9786			cystine glutamate transporter-like isoform X2			Smp_054010.1	Putative cationic amino acid transporter
TRINITY_DN13918_c0_g1_i1_len_479_path_[505	2586.3	2011.8	1476.46	9.36	135.61	0.28	465.58	244.81	1900.75	11.3367	10.9743	10.5279	3.22651	7.08332	-1.8365	8.86289	7.93552	10.8924	Suberites domuncula mRNA for polyubiquitin precursor	gi|4150911|emb|Y12081.1|	LOW QUALITY PROTEIN: uncharacterized protein Dere_GG19855, partial			Smp_046690.1	Putative ubiquitin (Ribosomal protein L40)
TRINITY_DN1561_c0_g1_i1_len_234_path_[423	2541.12	739.52	731.9	64.78	532.08	23.43	737.4	136.14	1187.81	11.3112	9.53045	9.5155	6.01748	9.0555	4.55029	9.5263	7.08895	10.2141
TRINITY_DN3696_c0_g1_i1_len_345_path_[323	2422.57	510.18	745.02	118.04	2256.52	28.82	241.8	184.07	798.7	11.2423	8.99486	9.54114	6.88313	11.1399	4.849	7.91767	7.52411	9.64151			cytochrome c oxidase assembly factor 4 mitochondrial			Smp_033510.1
TRINITY_GG_267_c0_g1_i1_len_1067_path_[2089	2415.17	949.65	289.71	111.37	884	25.91	413.94	52.4	921.35	11.2379	9.89125	8.17847	6.79922	9.7879	4.69544	8.69328	5.71149	9.84761	Schistosoma mansoni strain Puerto Rico chromosome 1, complete genome	gi|353228410|emb|HE601624.1|	TPA: gag-pol poly
TRINITY_DN13195_c0_g1_i1_len_400_path_[378	2413.22	636.54	720.23	125.46	2175.77	26.07	471.72	158.1	1465.05	11.2367	9.31411	9.49231	6.97108	11.0873	4.70432	8.88179	7.30469	10.5167
TRINITY_DN2897_c0_g1_i1_len_473_path_[901	2381.67	712.73	738.33	131.99	1743.79	18.86	281.8	157.64	977.09	11.2178	9.47721	9.52812	7.04428	10.768	4.23726	8.13853	7.30049	9.93235			coiled-coil domain-containing 86-like			Smp_052500.1	Uncharacterized protein
TRINITY_DN13313_c1_g1_i1_len_523_path_[1001	2367.26	863.42	1088.28	142.83	3591.94	22.14	257.31	243.64	1874.57	11.209	9.75392	10.0878	7.15816	11.8105	4.46858	8.00736	7.92861	10.8723
TRINITY_DN13844_c0_g1_i1_len_417_path_[1492	2356.12	1049.59	882.08	194.96	2464.85	37.3	662.28	258.56	2083.45	11.2022	10.0356	9.78477	7.60703	11.2673	5.2211	9.3713	8.01436	11.0248	PREDICTED: Cucumis sativus 26S protease regulatory subunit 8 homolog A (LOC101204697), mRNA	gi|778666016|ref|XM_004139279.2|	26S protease regulatory subunit 7			Smp_012470.1	Putative 26s protease regulatory subunit
TRINITY_DN13252_c3_g1_i1_len_861_path_[839	2351.63	958.07	788.3	81.03	2280.33	14.54	154.12	206.59	1454.16	11.1994	9.90399	9.6226	6.34038	11.155	3.86196	7.26791	7.69063	10.506						Smp_154020.1
TRINITY_DN13252_c1_g1_i1_len_256_path_[234	2351.46	872.2	956.62	162.65	1917.69	32.83	595.67	178.23	2081.87	11.1993	9.76852	9.9018	7.34563	10.9052	5.03694	9.21837	7.4776	11.0237
TRINITY_DN15036_c0_g1_i1_len_321_path_[597	2244.91	441.89	921.33	89.02	1887.19	16.29	97.56	93.93	754.82	11.1324	8.78754	9.84757	6.47606	10.882	4.02591	6.60822	6.55351	9.55999			proliferating cell nuclear antigen			Smp_046500.1
TRINITY_GG_588_c1_g5_i1_len_757_path_[2267	2185.62	1770.89	798.79	23667.6	5857.54	27262.8	11914.3	719.5	2895.03	11.0938	10.7903	9.64167	14.5306	12.5161	14.7346	13.5404	9.49085	11.4994	Bothrioplana sinensis isolate 1 small subunit ribosomal RNA gene, partial sequence	gi|1133565539|gb|KX695155.1|	hypothetical protein OXYTRI_13058 (macronuclear)			Smp_205510.1	Uncharacterized protein Smp_205510
TRINITY_DN11316_c2_g1_i1_len_378_path_[356	2091.28	435.28	786.22	111.15	3358.72	18.37	168.58	80.11	666.06	11.0302	8.7658	9.61879	6.79636	11.7137	4.19928	7.39729	6.32391	9.37951	PREDICTED: Oncorhynchus mykiss AP-2 complex subunit mu-B-like (LOC110507349), transcript variant X2, mRNA	gi|1211326761|ref|XM_021587282.1|	AP-2 complex subunit mu			Smp_187700.1
TRINITY_DN13796_c8_g1_i1_len_274_path_[252	2063.88	468.23	703.43	155.68	1757.76	36.84	441.13	93.32	1175.98	11.0111	8.87107	9.45826	7.28244	10.7795	5.2032	8.78506	6.54411	10.1996
TRINITY_DN7139_c0_g1_i1_len_237_path_[215	1964.13	573.4	1369.15	165.56	2935.49	21.03	611.96	166.21	1875.41	10.9397	9.1634	10.4191	7.37121	11.5194	4.39438	9.25729	7.37686	10.873
TRINITY_DN8245_c2_g1_i1_len_576_path_[1107	1963.2	580.2	628.93	74.85	2148.05	13.24	176.81	124.98	895.4	10.939	9.18041	9.29676	6.22593	11.0688	3.72683	7.46606	6.96555	9.80639
TRINITY_GG_554_c0_g1_i1_len_953_path_[1910	1956.19	263.9	632.88	67.74	1359.83	11.62	92.05	64.37	532.66	10.9338	8.04385	9.30579	6.08194	10.4092	3.53854	6.52435	6.00832	9.05707	PREDICTED: Trichogramma pretiosum histone-binding protein RBBP4 (LOC106650180), transcript variant X3, mRNA	gi|936691139|ref|XM_014368070.1|	histone-binding RBBP4 isoform X2			Smp_212260.1	Putative retinoblastoma-binding protein 4 (Rbbp4)
TRINITY_DN14242_c0_g1_i1_len_350_path_[655	1895.2	715.23	675.97	57.28	1619.59	16.47	155.82	161.04	1046.17	10.8881	9.48226	9.40082	5.83996	10.6614	4.04177	7.28374	7.33128	10.0309	PREDICTED: Alligator mississippiensis RAB41, member RAS oncogene family (RAB41), transcript variant X9, mRNA	gi|1113755618|ref|XM_006265305.3|	ras-related Rab6 isoform X4			Smp_163580.1	Rab6, putative
TRINITY_GG_745_c1_g1_i1_len_313_path_[2028	1888.24	1724.42	926.53	22333.2	4518.72	22733.1	9743.56	687.34	3202.33	10.8828	10.7519	9.85569	14.4469	12.1417	14.4725	13.2502	9.42488	11.6449	Aeolosoma sp. GG-2011 18S ribosomal RNA gene, partial sequence	gi|342220102|gb|HQ691213.1|	hypothetical protein G7K_1412-t1
TRINITY_DN6810_c0_g1_i1_len_268_path_[491	1838.7	625.07	591.7	108.39	888.06	21.04	362.88	79.76	1480.28	10.8445	9.28787	9.20872	6.76009	9.79451	4.39506	8.50335	6.31759	10.5317
TRINITY_DN13869_c20_g1_i1_len_306_path_[567	1836.91	551.15	696.98	117.7	2038.99	25.66	351.48	173.7	1254.8	10.8431	9.1063	9.44497	6.87897	10.9936	4.68145	8.4573	7.44045	10.2932			Pogo transposable element with	F:GO:0003676; F:GO:0003677	F:nucleic acid binding; F:DNA binding
TRINITY_DN7426_c1_g1_i1_len_932_path_[910	1813.44	15	9.15	5.36	32.26	1.53	8.55	5.71	24.89	10.8245	3.90689	3.19377	2.42223	5.01167	0.613532	3.09592	2.51349	4.63749	Monodelphis domestica complete mitochondrial genome	gi|52345248|emb|AJ508398.1|	cytochrome c oxidase subunit I (mitochondrion)	F:GO:0009055; P:GO:1902600; C:GO:0005751; C:GO:0005743; F:GO:0020037; F:GO:0004129; P:GO:0006119; F:GO:0005506; F:GO:0046872; C:GO:0045277; F:GO:0016491; C:GO:0005739; C:GO:0016020; C:GO:0016021; P:GO:0055114; P:GO:0009060; C:GO:0070469	F:electron carrier activity; P:hydrogen ion transmembrane transport; C:mitochondrial respiratory chain complex IV; C:mitochondrial inner membrane; F:heme binding; F:cytochrome-c oxidase activity; P:oxidative phosphorylation; F:iron ion binding; F:metal ion binding; C:respiratory chain complex IV; F:oxidoreductase activity; C:mitochondrion; C:membrane; C:integral component of membrane; P:oxidation…	Smp_900000.1	Cytochrome c oxidase subunit 1 (EC 1.9.3.1)
TRINITY_GG_135_c91_g14_i1_len_1626_path_[11696	1762.29	2920.66	1287.9	34210.2	3466.48	40854.2	10906.3	1605.46	2812.17	10.7832	11.5121	10.3308	15.0621	11.7593	15.3182	13.4129	10.6488	11.4575	Planorbis planorbis isolate plrp_2 5.8S ribosomal RNA gene, partial sequence; internal transcribed spacer 2, complete sequence; and 28S ribosomal RNA gene, partial sequence	gi|973291006|gb|KU341309.1|	hypothetical protein GLYMA_13G016800			Smp_183630.1	Uncharacterized protein (Fragment)
TRINITY_DN6440_c1_g1_i1_len_456_path_[434	1749.31	547.27	719.73	121.8	1381.3	17.93	164.87	110.63	757.42	10.7726	9.09611	9.49131	6.92837	10.4318	4.1643	7.36519	6.7896	9.56495	PREDICTED: Habropoda laboriosa DNA-directed RNA polymerases I, II, and III subunit RPABC5 (LOC108570837), mRNA	gi|1059867150|ref|XM_017932760.1|	DNA-directed RNA polymerases and III subunit RPABC5 isoform X2	F:GO:0008270; P:GO:0006383; P:GO:0006351; P:GO:0006360; P:GO:0006366; C:GO:0005666; C:GO:0005665; F:GO:0003677; F:GO:0001056; F:GO:0001055; C:GO:0005736; F:GO:0003899; F:GO:0001054	F:zinc ion binding; P:transcription from RNA polymerase III promoter; P:transcription, DNA-templated; P:transcription from RNA polymerase I promoter; P:transcription from RNA polymerase II promoter; C:DNA-directed RNA polymerase III complex; C:DNA-directed RNA polymerase II, core complex; F:DNA binding; F:RNA polymerase III activity; F:RNA polymerase II activity; C:DNA-directed RNA polymerase I c…	Smp_008440.1
TRINITY_DN15892_c0_g1_i1_len_215_path_[215	1738.79	456.01	580.86	187.32	1432.12	30.08	240.7	122.33	331.14	10.7639	8.83292	9.18205	7.54936	10.4839	4.91073	7.91109	6.93463	8.3713
TRINITY_DN16074_c0_g1_i1_len_733_path_[711	1735.59	1103.47	669.64	130.55	1990.17	23.34	366.02	252.56	1935.33	10.7612	10.1078	9.38724	7.02846	10.9587	4.54473	8.51578	7.98048	10.9184	PREDICTED: Chrysemys picta bellii zinc finger, DHHC-type containing 7 (ZDHHC7), transcript variant X2, mRNA	gi|641762965|ref|XM_005292288.2|	palmitoyltransferase ZDHHC3-like			Smp_038340.1	Palmitoyltransferase (EC 2.3.1.225)
TRINITY_DN14718_c0_g1_i1_len_799_path_[1553	1734.84									10.7606									Monodelphis domestica complete mitochondrial genome	gi|52345248|emb|AJ508398.1|	ATP synthase F0 subunit 6 (mitochondrion)	F:GO:0015078; C:GO:0005739; C:GO:0016020; C:GO:0016021; C:GO:0005743; P:GO:0015986	F:hydrogen ion transmembrane transporter activity; C:mitochondrion; C:membrane; C:integral component of membrane; C:mitochondrial inner membrane; P:ATP synthesis coupled proton transport
TRINITY_DN13830_c6_g2_i1_len_247_path_[914	1723.64	634.13	413.03	112.41	2916.85	19.57	193.39	163.4	1614.51	10.7512	9.30863	8.6901	6.81263	11.5102	4.29057	7.59537	7.35226	10.6569	Drosophila melanogaster chromosome 2R	gi|667676433|gb|AE013599.5|	uncharacterized protein LOC110439023			Smp_185440.1
TRINITY_DN10543_c0_g1_i1_len_1543_path_[3041	1718.61	592.02	705.79	79.2	1369.11	16.98	151.85	143.26	1086.3	10.747	9.2095	9.4631	6.30743	10.419	4.08576	7.2465	7.16249	10.0852			hypothetical protein HELRODRAFT_168079
TRINITY_DN8075_c1_g1_i1_len_229_path_[207	1713.2	854.11	715.81	97.64	1143.66	20.54	287.39	150.79	1316.13	10.7425	9.73828	9.48343	6.6094	10.1594	4.36036	8.16687	7.2364	10.3621			uncharacterized protein LOC110975082			Smp_185440.1
TRINITY_GG_11_c0_g1_i1_len_206_path_[443	1690.01	314.02	359.51	249.82	1690.2	28.72	334.39	105.14	616.17	10.7228	8.29471	8.48989	7.96475	10.723	4.84398	8.38539	6.71617	9.26718			ATP synthase F0 subunit 6 (mitochondrion)	F:GO:0050825	F:ice binding
TRINITY_GG_865_c578_g7_i1_len_958_path_[7073	1639.84	933.78	702.48	7452.73	3345.29	8263.16	4437.11	444.02	1673	10.6793	9.86694	9.45631	12.8636	11.7079	13.0125	12.1154	8.79448	10.7082	Schistosoma nasale 18S small subunit ribosomal RNA gene, partial sequence	gi|29690376|gb|AY157232.1|	UNKNOWN			Smp_205510.1	Uncharacterized protein Smp_205510
TRINITY_DN8094_c0_g1_i1_len_336_path_[314	1638.46	772.72	358.82	72.29	1088.4	9.81	126.23	107.66	1474.09	10.6781	9.5938	8.48712	6.17572	10.088	3.29425	6.97991	6.75034	10.5256
TRINITY_GG_505_c0_g2_i1_len_360_path_[3367	1555.08	1517.98	830.21	21543.2	3112.03	23823.2	9203.13	532.66	2551.89	10.6028	10.5679	9.69733	14.3949	11.6036	14.5401	13.1679	9.05707	11.3174	Rhyacodrilus falciformis isolate CE4387 18S ribosomal RNA gene, partial sequence	gi|1150597622|gb|KX618767.1|	PREDICTED: uncharacterized protein LOC107268379
TRINITY_DN13876_c31_g1_i1_len_376_path_[354	1493.93	593.4	707.77	103.16	1861.9	21.58	58.19	206.79	1003.95	10.5449	9.21286	9.46714	6.68874	10.8626	4.43162	5.8627	7.69202	9.97147
TRINITY_DN15564_c0_g1_i1_len_258_path_[236	1457.84	258.26	498.48	41.33	1085.75	10.69	55.28	67.27	334.88	10.5096	8.01268	8.96139	5.36912	10.0845	3.41819	5.78869	6.07189	8.3875	PREDICTED: Chrysochloris asiatica retinoblastoma binding protein 4 (RBBP4), transcript variant X3, mRNA	gi|586463153|ref|XM_006862151.1|	histone-binding RBBP4 isoform X3			Smp_212260.1	Putative retinoblastoma-binding protein 4 (Rbbp4)
TRINITY_DN10168_c1_g1_i1_len_444_path_[422	1447.55	870.45	715.3	5.79	122.91		260.79	115.64	704.94	10.4994	9.76562	9.4824	2.53356	6.94146		8.02674	6.8535	9.46136	Adineta vaga cytochrome c oxidase subunit 1 (COX1) gene, partial cds; mitochondrial	gi|402761739|gb|JX184001.1|	cytochrome c oxidase subunit (mitochondrion)	F:GO:0009055; P:GO:1902600; C:GO:0005743; F:GO:0020037; F:GO:0004129; P:GO:0006119; F:GO:0005506; F:GO:0016491; F:GO:0046872; C:GO:0005739; C:GO:0016020; C:GO:0016021; P:GO:0055114; P:GO:0009060; C:GO:0070469	F:electron carrier activity; P:hydrogen ion transmembrane transport; C:mitochondrial inner membrane; F:heme binding; F:cytochrome-c oxidase activity; P:oxidative phosphorylation; F:iron ion binding; F:oxidoreductase activity; F:metal ion binding; C:mitochondrion; C:membrane; C:integral component of membrane; P:oxidation-reduction process; P:aerobic respiration; C:respiratory chain	Smp_900000.1	Cytochrome c oxidase subunit 1 (EC 1.9.3.1)
TRINITY_DN13854_c6_g1_i1_len_228_path_[206	1407.87	616.87	633.85	151.06	1305.91	24.08	306.11	99.04	954.5	10.4593	9.26882	9.308	7.23898	10.3508	4.58976	8.25791	6.62994	9.8986	PREDICTED: Daucus carota subsp. sativus GDP-mannose transporter GONST2 (LOC108222277), transcript variant X2, mRNA	gi|1040884646|ref|XM_017396198.1|
TRINITY_DN16614_c0_g1_i1_len_208_path_[371	1394.09	740.36	504.63	100.07	1016.61	18.38	251.79	170.67	2800.87	10.4451	9.53208	8.97908	6.64487	9.98955	4.20006	7.97608	7.41507	11.4517
TRINITY_DN10199_c2_g1_i1_len_206_path_[367	1388.22	856.43	470.13	55.52	1690.2	14.36	146.29	98.57	952.26	10.439	9.74219	8.87692	5.79494	10.723	3.84398	7.19269	6.62308	9.89521
TRINITY_DN10262_c0_g1_i1_len_603_path_[581	1383.64	608.54	436.57	135.25	1531.79	20.82	202.97	102.68	995.66	10.4343	9.24921	8.77007	7.07948	10.581	4.3799	7.66512	6.68201	9.95951
TRINITY_DN11024_c2_g1_i1_len_261_path_[239	1383.18	411.95	192.72	73.78	286.59	15.49	63.29	59.18	597.96	10.4338	8.68633	7.59036	6.20516	8.16284	3.95327	5.98391	5.88704	9.22391
TRINITY_DN2506_c0_g1_i1_len_252_path_[230	1381.89	554.35	388.02	30.69		4.59	48.31	94.95	303.77	10.4324	9.11465	8.59999	4.9397		2.19849	5.59425	6.5691	8.24684			PREDICTED: protein FAM166B-like			Smp_122820.1	Uncharacterized protein
TRINITY_DN11991_c1_g1_i1_len_252_path_[459	1321.81	498.92	401.4	75.02	2113.37	11.48	85.89	101.49	690.38	10.3683	8.96266	8.6489	6.2292	11.0453	3.52105	6.42442	6.66519	9.43125
TRINITY_DN5189_c0_g1_i1_len_295_path_[273	1316.72	665.25	1723.21	66.52	486.37	20.7	418.12	32.28	2126.84	10.3627	9.37775	10.7509	6.05572	8.92591	4.37156	8.70777	5.01257	11.0545
TRINITY_DN7948_c0_g1_i1_len_283_path_[249	1286.24	469.58	587.35				63.18	45.3	480.11	10.3289	8.87523	9.19808				5.9814	5.50144	8.90722	PREDICTED: Ceratitis capitata pupal cuticle protein 36a (LOC101449181), mRNA	gi|807033856|ref|XM_004530081.2|
TRINITY_DN15218_c0_g1_i1_len_374_path_[352	1261.64	1006.42	545.36	51.46	3427.56	13.52	71.83	285.45	1456.7	10.3011	9.97502	9.09107	5.68538	11.743	3.75702	6.16651	8.15709	10.5085			lysosomal alpha-mannosidase-like			Smp_131580.1	Alpha-mannosidase (EC 3.2.1.-)
TRINITY_DN13766_c2_g1_i1_len_399_path_[753	1253.91	568.43	341.3	57.18	1333.64	15.41	116.04	125.44	1376.19	10.2922	9.15084	8.4149	5.83744	10.3812	3.94579	6.85848	6.97085	10.4265			PREDICTED: uncharacterized protein LOC580518			Smp_195140.1	KRAB-A domain-containing protein
TRINITY_DN9896_c0_g1_i1_len_279_path_[257	1243.98	290.43	479.92	69.05	1836.51	11.97	118.64	76.66	685.02	10.2807	8.18205	8.90665	6.10957	10.8428	3.58135	6.89045	6.2604	9.42
TRINITY_DN12452_c0_g1_i1_len_397_path_[749	1223.27	329.89	372.05	61.25	1345.91	9.33	76.11	91.75	617.3	10.2565	8.36584	8.53935	5.93664	10.3944	3.22188	6.25001	6.51964	9.26983			39S ribosomal mitochondrial-like			Smp_050700.1	Putative phosphatidylethanolamine-binding protein
TRINITY_DN7629_c0_g1_i1_len_217_path_[195	1185.73	810.33	515.43	129.97	1556.58	27.07	284.64	128.9	593.74	10.2116	9.66237	9.00963	7.02203	10.6042	4.75862	8.15299	7.01011	9.21369
TRINITY_GG_432_c42_g2_i1_len_476_path_[4713	1184.86	20.4	168.56	305.02		209.91	256.37	32.69	517.84	10.2105	4.3505	7.39712	8.25276		7.71363	8.00208	5.03078	9.01636	Apoecus ramelauensis voucher AM C.488753 28S ribosomal RNA gene, partial sequence	gi|1108658002|gb|KX015964.1|	hypothetical protein EmuJ_000053100	C:GO:0005634; F:GO:0003700; P:GO:0006355	C:nucleus; F:transcription factor activity, sequence-specific DNA binding; P:regulation of transcription, DNA-templated
TRINITY_DN8684_c1_g1_i1_len_375_path_[705	1184.82	367.47	286.62	39.38	998.08	10.41	110.46	87.78	1019.83	10.2105	8.52148	8.163	5.29939	9.96301	3.3799	6.78738	6.45582	9.99411			ribosome biogenesis WDR12 homolog			Smp_040450.1	Uncharacterized protein
TRINITY_DN11156_c2_g1_i1_len_304_path_[282	1152.14	309.16	490.78	41.22	1293.95	14.41	50.01	78.16	687.46	10.1701	8.27221	8.93893	5.36527	10.3376	3.849	5.64414	6.28836	9.42513	Helisoma trivolvis GTP-binding protein Gi1 alpha subunit mRNA, complete cds	gi|306150|gb|L18922.1|HLSGI1A				Smp_016250.1	Putative gtp-binding protein (I) alpha-2 subunit, gnai2
TRINITY_DN13853_c5_g1_i1_len_272_path_[250	1137.08	88.88	407.07	125.95		11.92	61.1	10.57	422.02	10.1511	6.47379	8.66913	6.97671		3.57531	5.9331	3.4019	8.72117
TRINITY_DN12857_c0_g1_i1_len_335_path_[313	1118.86	348.62	257.95	26.46	886.64	6.03	116.2	147.14	1119.35	10.1278	8.44551	8.01095	4.72574	9.7922	2.59216	6.86047	7.20105	10.1284
TRINITY_DN8785_c1_g1_i1_len_271_path_[249	1099.57	246.9	443.71	63.62	775.66	9.27	105.74	56.05	493.56	10.1027	7.94778	8.79347	5.99141	9.59928	3.21257	6.72438	5.80864	8.94708
TRINITY_DN10783_c2_g1_i1_len_284_path_[262	1037.04	287.09	305.29	68.35	1068.36	12.23	117.45	70.9	515.43	10.0183	8.16536	8.25404	6.09487	10.0612	3.61235	6.8759	6.14771	9.00963
TRINITY_DN9457_c1_g1_i1_len_239_path_[217	1026.52	245.99	206.02	20.13	496.99	2.73	75.32	38.52	456.16	10.0035	7.94246	7.68664	4.33128	8.95707	1.4489	6.23496	5.26754	8.8334	PREDICTED: Polistes dominula uncharacterized LOC107069835 (LOC107069835), ncRNA	gi|972201730|ref|XR_001476174.1|
TRINITY_DN10168_c0_g1_i1_len_391_path_[737	1008.55	786.94	661.59	3.64	38.45		238.67	96.72	654.74	9.97807	9.62011	9.36979	1.86394	5.26491		7.89887	6.59574	9.35478	Elisabethiella glumosae voucher SA06-F97-P1 cytochrome oxidase subunit I (COI) gene, partial cds; mitochondrial	gi|359729393|gb|JQ004269.1|	cytochrome c oxidase subunit (mitochondrion)	F:GO:0009055; P:GO:1902600; C:GO:0005743; F:GO:0020037; F:GO:0004129; P:GO:0006119; F:GO:0005506; F:GO:0046872; F:GO:0016491; C:GO:0005739; C:GO:0016020; C:GO:0016021; P:GO:0055114; P:GO:0009060; C:GO:0070469	F:electron carrier activity; P:hydrogen ion transmembrane transport; C:mitochondrial inner membrane; F:heme binding; F:cytochrome-c oxidase activity; P:oxidative phosphorylation; F:iron ion binding; F:metal ion binding; F:oxidoreductase activity; C:mitochondrion; C:membrane; C:integral component of membrane; P:oxidation-reduction process; P:aerobic respiration; C:respiratory chain	Smp_900000.1	Cytochrome c oxidase subunit 1 (EC 1.9.3.1)
TRINITY_DN12857_c1_g1_i1_len_201_path_[179	1000.53	444.07	215.16	30.77	700.67	10.66	264.62	65.46	1241.13	9.96655	8.79464	7.74927	4.94345	9.45259	3.41414	8.04778	6.03254	10.2774
TRINITY_DN13883_c22_g1_i1_len_282_path_[288	989.99	584.87	563.69	94.49	1165.36	14.96	282.84	89.02	1211.29	9.95127	9.19197	9.13876	6.56209	10.1866	3.90304	8.14384	6.47606	10.2423
TRINITY_DN10325_c0_g1_i1_len_274_path_[503	948.91	294.92	314.9	53.68	5779.29	8.09	19.87	50.59	217.72	9.89013	8.20418	8.29875	5.74631	12.4967	3.01614	4.31252	5.66078	7.76633
TRINITY_DN16982_c0_g1_i1_len_253_path_[461	920.36	136.93	237.93	47.17	208.89	7.94	47.77	6.47	272.89	9.84605	7.09729	7.89439	5.5598	7.7066	2.98914	5.57803	2.69377	8.09218
TRINITY_DN13800_c1_g1_i1_len_211_path_[377	878.89	51.72	250.44	37.79	769.07	4.33	76.37	47.8	101.76	9.77954	5.69265	7.96832	5.23993	9.58697	2.11437	6.25493	5.57894	6.66903
TRINITY_DN13946_c0_g1_i1_len_246_path_[447	872.65	253.93	230.83	47.74	454.31	11.15	74.83	38.72	267.54	9.76926	7.98829	7.85069	5.57713	8.82753	3.47897	6.22554	5.27501	8.06361
TRINITY_DN13888_c35_g1_i1_len_404_path_[763	837.74	194.46	169.01	101.51	833.06	15.81	183.5	32.64	476.48	9.71036	7.60333	7.40096	6.66548	9.70228	3.98277	7.51964	5.02857	8.89627
TRINITY_DN12613_c1_g1_i1_len_207_path_[185	828.87		54.2	13.61		2.34	194.9	45.11	219.69	9.695		5.76022	3.7666		1.22651	7.60659	5.49538	7.77933
TRINITY_DN11338_c0_g1_i1_len_379_path_[357	827.73	547.86	441.25	5.14		0.42	180.49	77.18	504.93	9.69302	9.09766	8.78545	2.36177		-1.25154	7.49578	6.27016	8.97994	Procambarus clarkii elongation factor 1-alpha mRNA, partial cds	gi|854959472|gb|KM624016.1|	elongation factor 1-alpha			Smp_099870.1	Elongation factor 1-alpha
TRINITY_DN8174_c2_g1_i1_len_350_path_[655	806.47	281.2	199.85	33.16	476.35	4.49	37.1	87.17	406.16	9.65548	8.13545	7.64277	5.05137	8.89588	2.16672	5.21335	6.44576	8.6659			hypothetical protein HELRODRAFT_171307
TRINITY_DN8352_c0_g1_i1_len_220_path_[395	798.68									9.64147									PREDICTED: Monodelphis domestica ferritin, heavy polypeptide 1 (FTH1), mRNA	gi|1023020344|ref|XM_001363799.4|	ferritin heavy chain	P:GO:0006879; C:GO:0005623; F:GO:0008199; F:GO:0046872; P:GO:0006826	P:cellular iron ion homeostasis; C:cell; F:ferric iron binding; F:metal ion binding; P:iron ion transport	Smp_087760.1	Ferritin (EC 1.16.3.1)
TRINITY_DN10209_c0_g1_i1_len_425_path_[403	793.97	241.04	251.8	44.78	364.27	9.61	291.06	114.27	879.47	9.63294	7.91313	7.97613	5.48478	8.50886	3.26454	8.18517	6.8363	9.78049			PREDICTED: uncharacterized protein LOC100372319			Smp_195110.1	KRAB-A domain-containing protein
TRINITY_DN7323_c0_g1_i1_len_473_path_[451	765.26	218.76	270.95	49.5	775.02	6	113.3	68.91	606.23	9.57981	7.77321	8.08188	5.62936	9.59809	2.58496	6.824	6.10664	9.24372			uridine-cytidine kinase-like 1 isoform X3			Smp_207070.1	Uridine kinase (EC 2.7.1.48)
TRINITY_DN8358_c0_g1_i1_len_406_path_[384	739.2									9.52982									PREDICTED: Monodelphis domestica eukaryotic translation elongation factor 1 alpha 1 (EEF1A1), transcript variant X2, mRNA	gi|1022989520|ref|XM_007484200.2|	elongation factor 1-alpha 1	F:GO:0005525; F:GO:0000166; F:GO:0003746; C:GO:0005737; F:GO:0003924; P:GO:0006414	F:GTP binding; F:nucleotide binding; F:translation elongation factor activity; C:cytoplasm; F:GTPase activity; P:translational elongation	Smp_099870.1	Elongation factor 1-alpha
TRINITY_GG_353_c64_g2_i1_len_912_path_[3352	733.88	827.18	401.65	10585.6	1810.55	11554.4	5615.37	357.24	1352.47	9.5194	9.69206	8.6498	13.3698	10.8222	13.4962	12.4552	8.48075	10.4014	Schistosoma mansoni small subunit rRNA gene	gi|10880|emb|X53047.1|	UNKNOWN			Smp_205510.1	Uncharacterized protein Smp_205510
TRINITY_DN13852_c2_g1_i1_len_473_path_[901	710.6	278.74	247.24	19.97	885.73	4.86	71.18	101.65	534.91	9.47289	8.12278	7.94977	4.31976	9.79072	2.28096	6.1534	6.66747	9.06315	PREDICTED: Habropoda laboriosa cyclin-dependent kinase 11B (LOC108574898), mRNA	gi|1059875839|ref|XM_017937562.1|	mitogen-activated kinase 14-like			Smp_142050.1	Mitogen-activated protein kinase (EC 2.7.11.24)
TRINITY_DN3681_c0_g1_i1_len_235_path_[425	710.53	572.67	335.49		131.18		171.97	69.16	482.18	9.47275	9.16156	8.39013		7.0354		7.42601	6.11187	8.91343	Procambarus clarkii elongation factor 1-alpha mRNA, partial cds	gi|854959472|gb|KM624016.1|	elongation factor 1-			Smp_099870.1	Elongation factor 1-alpha
TRINITY_DN13639_c0_g1_i1_len_263_path_[241	690.08	317.48	212.05	45.12	748.11	3.03	47.69	26.07	438.83	9.43062	8.31052	7.72826	5.4957	9.54711	1.59932	5.57561	4.70432	8.77752
TRINITY_GG_41_c1_g1_i1_len_241_path_[556	689.33	351.04	138.75	117.58	363.06	14.58	85.68		63.44	9.42905	8.45549	7.11634	6.8775	8.50406	3.86592	6.42089		5.98732	Crassostrea brasiliana actin mRNA, complete cds	gi|1024262277|gb|KU710252.1|	actin-2-like isoform X1			Smp_161930.1
TRINITY_DN16364_c0_g1_i1_len_215_path_[385	664.83									9.37684									PREDICTED: Monodelphis domestica ribosomal protein L35 (RPL35), mRNA	gi|1022972403|ref|XM_001371869.4|	60S ribosomal L35			Smp_004940.1	Putative 60s ribosomal protein L35
TRINITY_DN9669_c0_g1_i1_len_208_path_[186	638.96	219.37	398.39	33.36	406.64	6.89	60.43	44.25	430.9	9.31958	7.77722	8.63804	5.06005	8.66761	2.7845	5.91719	5.46761	8.75121
TRINITY_DN8245_c0_g1_i1_len_284_path_[523	626.55	326.69	400.69	51.26	1449.92	8.97	133.11	68.54	455.95	9.29129	8.35178	8.64634	5.67976	10.5018	3.16511	7.05648	6.09887	8.83273
TRINITY_DN12224_c2_g1_i1_len_229_path_[413	611.86	56.94	183.54	13.95	285.92	1.58	14.37	13.31	150.42	9.25706	5.83137	7.51995	3.80219	8.15947	0.659925	3.84499	3.73444	7.23285
TRINITY_DN10172_c1_g1_i1_len_318_path_[591	610.2									9.25314									PREDICTED: Monodelphis domestica uncharacterized LOC103096794 (LOC103096794), ncRNA	gi|1022962712|ref|XR_474410.2|	NADH dehydrogenase subunit 4 (mitochondrion)	C:GO:0005747; P:GO:0006120; F:GO:0016491; C:GO:0005739; C:GO:0016020; C:GO:0016021; F:GO:0008137; P:GO:0055114; P:GO:0042773	C:mitochondrial respiratory chain complex I; P:mitochondrial electron transport, NADH to ubiquinone; F:oxidoreductase activity; C:mitochondrion; C:membrane; C:integral component of membrane; F:NADH dehydrogenase (ubiquinone) activity; P:oxidation-reduction process; P:ATP synthesis coupled electron transport
TRINITY_DN7665_c0_g1_i1_len_276_path_[254	604.99	213.54	144.11	39.48	492.72	4.4	16.82	20.35	170.87	9.24077	7.73836	7.17103	5.30305	8.94462	2.1375	4.07211	4.34696	7.41676
TRINITY_DN14485_c0_g1_i1_len_206_path_[367	603.57	171.29		34.7			114.95	13.14	392.11	9.23738	7.4203		5.11686			6.84486	3.71589	8.61511
TRINITY_DN10020_c0_g1_i1_len_245_path_[445	556.42	151.32	219.24	22.32	575		34.95	17.82	331.17	9.12003	7.24146	7.77637	4.48027	9.16742		5.12722	4.15543	8.37143
TRINITY_GG_301_c8_g1_i1_len_433_path_[1191	533.67	753.21	9949.14	166.31	96.2	120.92	354.2	32.9	82.67	9.0598	9.55691	13.2804	7.37773	6.58796	6.91791	8.46842	5.04002	6.36929	Schistosoma mansoni strain Puerto Rico chromosome W, complete genome	gi|360043576|emb|HE601631.1|
TRINITY_DN8075_c2_g1_i1_len_244_path_[443	497.24	153.31	74.05	18.84	582.27	12.72	112.04	25.27	335.45	8.9578	7.26031	6.21043	4.23573	9.18554	3.66903	6.80787	4.65935	8.38995			uncharacterized protein LOC110975082			Smp_182910.1	Uncharacterized protein
TRINITY_DN5092_c0_g1_i1_len_219_path_[197	477.67	447.07	237.96				108.58	41.54	220.66	8.89987	8.80436	7.89458				6.76261	5.37643	7.78568			cathepsin L			Smp_210500.1	Cathepsin L3 (Subfamily C1A unassigned peptidase (C01 family)) (EC 3.4.22.15)
TRINITY_DN10394_c1_g1_i1_len_233_path_[421	461.66	89.34	155.46	21.91	269.81	5.95	61.16	8.37	354.42	8.85069	6.48123	7.2804	4.45352	8.0758	2.57289	5.93452	3.06523	8.46932
TRINITY_DN10993_c0_g1_i1_len_228_path_[411	455.49	115.66	111.86	33.05	435.3	6.42	36.44	40.52	229.08	8.83128	6.85375	6.80555	5.04658	8.76587	2.68257	5.18745	5.34056	7.83971
TRINITY_DN15777_c0_g1_i1_len_211_path_[189	439.44	258.62	200.35				47.73	23.9	152.63	8.77952	8.01469	7.64638				5.57682	4.57894	7.25389
TRINITY_DN16885_c0_g1_i1_len_255_path_[233	377.09	66.85	167.78	23.04	918.7	6.64	93.45	34.79	239.93	8.55877	6.06286	7.39043	4.52607	9.84345	2.73118	6.54612	5.1206	7.90647
TRINITY_GG_142_c0_g2_i1_len_239_path_[1298	247.78	131.2	95.08	4.03	124.25	4.09	56.49	7.7	130.33	7.95292	7.03562	6.57107	2.01078	6.9571	2.0321	5.81992	2.94486	7.02603				F:GO:0050825	F:ice binding
TRINITY_GG_2142_c44_g1_i1_len_607_path_[1350	230.23	4200.19	11005.2	582.7	531.09	293.79	226.1	757.59	576.15	7.84693	12.0362	13.4259	9.18661	9.05281	8.19864	7.82082	9.56527	9.1703	Schistosoma mansoni egg protein C122-like partial mRNA	gi|1084292962|ref|XM_018795249.1|	egg C122-like			Smp_032670.2	Egg protein C122-like
TRINITY_GG_1723_c22_g1_i1_len_478_path_[1267	214.97	1213.99	5739.53	340.58	163.28	161.51	185.7	592.07	904.5	7.74799	10.2455	12.4867	8.41185	7.3512	7.33548	7.53683	9.20962	9.82098	Schistosoma mansoni hypothetical protein partial mRNA	gi|1084300684|ref|XM_018798500.1|	hypothetical protein Smp_009230			Smp_009230.1	Uncharacterized protein
TRINITY_GG_2625_c11_g1_i1_len_557_path_[535	204.61	1547.03	3785.78	388.88	171.77	214.63	136.66	1225.14	791.28	7.67673	10.5953	11.8864	8.60318	7.42433	7.74571	7.09445	10.2587	9.62804	Schistosoma mansoni egg protein CP391B-like partial mRNA	gi|1084310843|ref|XM_018789698.1|	egg CP391B-like			Smp_193380.1	Egg protein CP391B-like
TRINITY_GG_2031_c10_g3_i1_len_561_path_[2607	204.54	1598.91	4596.68	436.05	99.58	237.47	151.14	906.65	721.85	7.67624	10.6429	12.1664	8.76835	6.63778	7.8916	7.23974	9.8244	9.49556	Schistosoma mansoni egg protein CP391B-like partial mRNA	gi|1084310843|ref|XM_018789698.1|	egg CP391B-like			Smp_165600.1	Uncharacterized protein (Fragment)
TRINITY_GG_849_c5_g1_i1_len_1573_path_[1551	195.04	3509.14	4589.01	620.78	597.31	532.54	1597.76	4714.24	1222.36	7.60763	11.7769	12.164	9.27794	9.22234	9.05675	10.6418	12.2028	10.2555	Schistosoma mansoni putative elongation factor 1-alpha (ef-1-alpha) partial mRNA	gi|1084292401|ref|XM_018794942.1|	elongation factor 1-alpha (ef-1-alpha)	F:GO:0000166; F:GO:0005525; F:GO:0003746; C:GO:0005737; F:GO:0003924; P:GO:0006414; C:GO:0005622	F:nucleotide binding; F:GTP binding; F:translation elongation factor activity; C:cytoplasm; F:GTPase activity; P:translational elongation; C:intracellular	Smp_099870.1	Elongation factor 1-alpha
TRINITY_DN11164_c0_g1_i1_len_206_path_[184	181.07	142.74	276.55	20.82		2.39	10.45	32.86	168.05	7.5004	7.15725	8.1114	4.3799		1.25701	3.38543	5.03826	7.39275
TRINITY_GG_2524_c48_g1_i1_len_422_path_[799	179.68	3678.14	2985.54	513.55	435.84	428.7	1185.45	4818.02	1028.74	7.48929	11.8448	11.5438	9.00436	8.76765	8.74382	10.2112	12.2342	10.0067	Schistosoma mansoni putative 60s acidic ribosomal protein P2 partial mRNA	gi|1084296406|ref|XM_018799521.1|	60s acidic ribosomal P2	F:GO:0003735; C:GO:0030529; P:GO:0002181; C:GO:0022625; C:GO:0005840; F:GO:0070180; P:GO:0006414; C:GO:0005622; C:GO:0030687	F:structural constituent of ribosome; C:intracellular ribonucleoprotein complex; P:cytoplasmic translation; C:cytosolic large ribosomal subunit; C:ribosome; F:large ribosomal subunit rRNA binding; P:translational elongation; C:intracellular; C:preribosome, large subunit precursor	Smp_029820.1	Putative 60s acidic ribosomal protein P2
TRINITY_GG_1532_c2_g1_i1_len_281_path_[557	177.02	294.57	6146.58	97.54	391.75	64.49	143.57	128.51	202.79	7.46777	8.20247	12.5856	6.60792	8.61379	6.011	7.16561	7.00574	7.66384	Schistosoma mansoni uncharacterized protein partial mRNA	gi|1084297995|ref|XM_018797010.1|				Smp_202540.1	Uncharacterized protein Smp_202540
TRINITY_GG_1389_c33_g1_i1_len_532_path_[1019	169.44	68.17	50.17	12.27	98.17	4.08	76.12	36.37	89.02	7.40463	6.09107	5.64875	3.61706	6.61721	2.02857	6.2502	5.18468	6.47606	Schistosoma rodhaini genome assembly S_rodhaini_Burundi ,scaffold SROB_scaffold0000457	gi|689516548|emb|LL957435.1|
TRINITY_GG_2576_c55_g1_i1_len_425_path_[805	158.79	3129.34	2749.44	453.01	529.85	345.38	888.79	3594.99	1280.78	7.31098	11.6116	11.4249	8.8234	9.04944	8.43204	9.7957	11.8118	10.3228	Schistosoma mansoni 60S ribosomal protein L36-like protein mRNA, complete cds	gi|108861833|gb|DQ480543.1|	60s ribosomal L36e	F:GO:0003735; P:GO:0002181; C:GO:0022625; C:GO:0005840; C:GO:0005622; P:GO:0006412	F:structural constituent of ribosome; P:cytoplasmic translation; C:cytosolic large ribosomal subunit; C:ribosome; C:intracellular; P:translation	Smp_063300.1	60S ribosomal protein L36-like protein (Putative 60s ribosomal protein L36e)
TRINITY_GG_2750_c1_g3_i2_len_2411_path_[9998	155.32	320.53	107.67	2063.06	5805.65	5020.84	1091.08	372.16	233.01	7.2791	8.32432	6.75047	11.0106	12.5032	12.2937	10.0915	8.53978	7.86425	Schistosoma mansoni strain Puerto Rico chromosome 5, complete genome	gi|353232596|emb|HE601628.1|	hypothetical protein T4E_5434			Smp_107750.1
TRINITY_GG_2142_c7_g1_i1_len_267_path_[509	152.69	2889.31	1624.7	368.92	269.14	247.43	1030.7	4520.65	1425.57	7.25446	11.4965	10.666	8.52716	8.07221	7.95088	10.0094	12.1423	10.4773	Schistosoma mansoni strain Puerto Rico chromosome 2, complete genome	gi|353230524|emb|HE601625.1|	Ribosomal L39	F:GO:0003735; C:GO:0005840; C:GO:0005622; P:GO:0006412	F:structural constituent of ribosome; C:ribosome; C:intracellular; P:translation
TRINITY_GG_907_c3_g1_i1_len_763_path_[1481	141.1	2182.41	1749.32	276.11	319.21	217.55	616.01	2397.01	821.25	7.14057	11.0917	10.7726	8.1091	8.31836	7.7652	9.26681	11.227	9.68168	Schistosoma mansoni putative 40s ribosomal protein S8 partial mRNA	gi|1084291584|ref|XM_018794489.1|	40s ribosomal S8	P:GO:0000462; F:GO:0003735; C:GO:0030529; C:GO:0022627; C:GO:0005840; C:GO:0005622; P:GO:0006412	P:maturation of SSU-rRNA from tricistronic rRNA transcript (SSU-rRNA, 5.8S rRNA, LSU-rRNA); F:structural constituent of ribosome; C:intracellular ribonucleoprotein complex; C:cytosolic small ribosomal subunit; C:ribosome; C:intracellular; P:translation	Smp_054780.1	40S ribosomal protein S8
TRINITY_GG_671_c0_g1_i1_len_1181_path_[2342	136.88	459.25	158.75	89.9	153.4	33.43	231.88	721.2	232.5	7.09677	8.84314	7.31061	6.49025	7.26115	5.06307	7.85723	9.49426	7.86109	Schistosoma mansoni major egg antigen (p40) mRNA, 3' end	gi|161037|gb|M15509.1|SCMMEGB	Hsp20, partial			Smp_049300.3	Putative major egg antigen
TRINITY_GG_338_c7_g1_i1_len_435_path_[413	134.61	2091.44	2230.58	193.99	254.52	305.46	1097.7	2525.73	295.27	7.07264	11.0303	11.1232	7.59984	7.99164	8.25484	10.1003	11.3025	8.20589	Schistosoma mansoni putative 40s ribosomal protein S26 partial mRNA	gi|1084301676|ref|XM_018800080.1|	40s ribosomal S26	F:GO:0003735; C:GO:0022627; F:GO:0003729; C:GO:0005840; C:GO:0005622; P:GO:0006412	F:structural constituent of ribosome; C:cytosolic small ribosomal subunit; F:mRNA binding; C:ribosome; C:intracellular; P:translation	Smp_031310.1	40S ribosomal protein S26
TRINITY_GG_1875_c2_g1_i1_len_410_path_[824	129.35	797.9	6170.34	356.44	105.83	141.03	60.83	216.38	127.38	7.01514	9.64006	12.5911	8.47752	6.7256	7.13986	5.92671	7.75742	6.99299	Schistosoma mansoni hypothetical protein partial mRNA	gi|1084314840|ref|XM_018792234.1|	hypothetical protein Smp_181720			Smp_181720.1	Uncharacterized protein
TRINITY_GG_2625_c6_g2_i1_len_770_path_[1837	128.12	1105.1	3471.87	330.67	155.34	151.98	93.72	740.82	482.74	7.00135	10.11	11.7615	8.36925	7.27929	7.24774	6.55029	9.53298	8.9151	Schistosoma mansoni hypothetical protein partial mRNA	gi|1084312997|ref|XM_018792610.1|	hypothetical protein Smp_165590, partial			Smp_165590.1	Uncharacterized protein (Fragment)
TRINITY_GG_2446_c1_g1_i1_len_467_path_[445	127.56	1927.62	1601.38	279.34	226.08	203.75	555.95	2603	582.57	6.99503	10.9126	10.6451	8.12588	7.82069	7.67066	9.11881	11.346	9.18629	Schistosoma mansoni 60S ribosomal protein L35a, putative partial mRNA	gi|1084309893|ref|XM_018790569.1|	60S ribosomal	F:GO:0003735; P:GO:0002181; P:GO:0042273; C:GO:0022625; C:GO:0005840; C:GO:0005622; P:GO:0006412	F:structural constituent of ribosome; P:cytoplasmic translation; P:ribosomal large subunit biogenesis; C:cytosolic large ribosomal subunit; C:ribosome; C:intracellular; P:translation	Smp_061200.1	60S ribosomal protein L35a, putative
TRINITY_GG_186_c59_g1_i1_len_379_path_[357	126.46	3261.08	2998.51	271.33	285.29	384.15	1558.62	3110.08	936.22	6.98254	11.6711	11.55	8.0839	8.15629	8.58553	10.6061	11.6027	9.8707	Schistosoma mansoni putative 40s ribosomal protein S21e partial mRNA	gi|1084302079|ref|XM_018788604.1|	40s ribosomal S21e	P:GO:0000461; F:GO:0003735; C:GO:0030529; C:GO:0022627; P:GO:0000447; C:GO:0005840; C:GO:0005622; P:GO:0006412	P:endonucleolytic cleavage to generate mature 3'-end of SSU-rRNA from (SSU-rRNA, 5.8S rRNA, LSU-rRNA); F:structural constituent of ribosome; C:intracellular ribonucleoprotein complex; C:cytosolic small ribosomal subunit; P:endonucleolytic cleavage in ITS1 to separate SSU-rRNA from 5.8S rRNA and LSU-rRNA from tricistronic rRNA transcript (SSU-rRNA, 5.8S rRNA, LSU-rRNA); C:ribosome; C:intracellular…	Smp_146190.1	40S ribosomal protein S21
TRINITY_GG_518_c7_g1_i1_len_204_path_[363	125.55	29.75							58.31	6.97212	4.89482							5.86567
TRINITY_GG_2779_c0_g1_i1_len_764_path_[1510	125.21	1802.35	2093.54	317.97	263.24	259.08	691.93	2563.74	641.61	6.96821	10.8157	11.0317	8.31275	8.04023	8.01725	9.43448	11.324	9.32555	Schistosoma mansoni 60S ribosomal protein L10, putative partial mRNA	gi|1084312370|ref|XM_018794698.1|	60S ribosomal	F:GO:0003735; C:GO:0022625; C:GO:0005840; P:GO:0000027; C:GO:0005622; P:GO:0006412	F:structural constituent of ribosome; C:cytosolic large ribosomal subunit; C:ribosome; P:ribosomal large subunit assembly; C:intracellular; P:translation	Smp_013200.2	60S ribosomal protein L10, putative
TRINITY_GG_186_c25_g1_i1_len_460_path_[973	122.58	2903.66	1961.2	267.34	434.53	320.65	823.35	2621.91	604.69	6.93758	11.5037	10.9375	8.06253	8.76331	8.32486	9.68536	11.3564	9.24005	Schistosoma mansoni putative 60s ribosomal protein L30 partial mRNA	gi|1084302073|ref|XM_018788601.1|	60s ribosomal L30	F:GO:0003723; F:GO:0003735; C:GO:0022625; C:GO:0005840; C:GO:0005622; P:GO:0006412	F:RNA binding; F:structural constituent of ribosome; C:cytosolic large ribosomal subunit; C:ribosome; C:intracellular; P:translation	Smp_044580.1	Putative 60s ribosomal protein L30
TRINITY_GG_2807_c13_g1_i1_len_350_path_[328	120.97	531.84	1081.04	251.73	333.44	111.33	118.72	405.28	233.85	6.91851	9.05485	10.0782	7.97573	8.38128	6.7987	6.89142	8.66278	7.86944	Schistosoma mansoni egg protein CP391S-like partial mRNA	gi|1084313000|ref|XM_018792621.1|	egg CP391S-like	C:GO:0016020; C:GO:0016021	C:membrane; C:integral component of membrane	Smp_173350.2	Egg protein CP391S-like
TRINITY_DN8918_c0_g1_i1_len_206_path_[184	120.71	285.48	27.65	76.33	845.1	7.18	104.5	85.43	168.05	6.9154	8.15725	4.78921	6.25418	9.72298	2.84398	6.70736	6.41667	7.39275			hypothetical protein LOTGIDRAFT_159645	F:GO:0005509	F:calcium ion binding	Smp_026560.2	Putative calmodulin
TRINITY_GG_2807_c3_g2_i1_len_867_path_[1710	115.66	932.68	1451.79	352.64	141.86	192.46	326.88	698.46	400.5	6.85375	9.86524	10.5036	8.46205	7.14832	7.58841	8.35262	9.44803	8.64566	Schistosoma mansoni egg protein CP391S-like partial mRNA	gi|1084313003|ref|XM_018792632.1|	egg CP391S-like	C:GO:0016020; C:GO:0016021	C:membrane; C:integral component of membrane	Smp_173350.1	Egg protein CP391S-like
TRINITY_GG_1551_c6_g1_i1_len_443_path_[421	113.11	2204.18	1696.88	314.94	215.92	253.16	879.01	2657.41	842.8	6.82158	11.106	10.7287	8.29893	7.75435	7.98391	9.77974	11.3758	9.71905	Schistosoma mansoni putative 40s rRNA protein partial mRNA	gi|1084297505|ref|XM_018796737.1|	40S ribosomal	F:GO:0003723; F:GO:0003735; C:GO:0015935; C:GO:0005840; C:GO:0005622; P:GO:0006412	F:RNA binding; F:structural constituent of ribosome; C:small ribosomal subunit; C:ribosome; C:intracellular; P:translation	Smp_066990.1	40S ribosomal protein S20-like protein (Putative 40s rRNA protein)
TRINITY_GG_2119_c34_g1_i1_len_282_path_[771	110	3638.25	5599.28	918.48	266.67	225.39	709.19	1119.5	1517.6	6.78136	11.829	12.451	9.8431	8.05891	7.81628	9.47003	10.1286	10.5676	Schistosoma rodhaini genome assembly S_rodhaini_Burundi ,scaffold SROB_scaffold0007672	gi|689522360|emb|LL964651.1|
TRINITY_GG_2104_c10_g1_i1_len_640_path_[619	109.33	1268.17	1207.56	238.6	140.82	159.09	509.19	1657.99	507.42	6.77255	10.3085	10.2379	7.89845	7.13771	7.3137	8.99206	10.6952	8.98704	Schistosoma mansoni putative initiation factor 5a partial mRNA	gi|1084294850|ref|XM_018796300.1|	initiation factor 5a	F:GO:0003743; P:GO:0045905; F:GO:0003723; F:GO:0003746; F:GO:0043022; P:GO:0006452; P:GO:0006413; P:GO:0045901; P:GO:0006412	F:translation initiation factor activity; P:positive regulation of translational termination; F:RNA binding; F:translation elongation factor activity; F:ribosome binding; P:translational frameshifting; P:translational initiation; P:positive regulation of translational elongation; P:translation	Smp_039400.1	Eukaryotic translation initiation factor 5A (eIF-5A)
TRINITY_GG_170_c12_g1_i1_len_506_path_[1476	105.25	1627.92	1522.71	286.75	198.95	198.32	511.1	2097.09	640.57	6.71768	10.6688	10.5724	8.16365	7.63626	7.63169	8.99746	11.0342	9.32321	Schistosoma mansoni putative 60s ribosomal protein L28 partial mRNA	gi|1084302661|ref|XM_018788927.1|	60s ribosomal L28	F:GO:0003735; C:GO:0022625; C:GO:0005840; C:GO:0005622; P:GO:0006412	F:structural constituent of ribosome; C:cytosolic large ribosomal subunit; C:ribosome; C:intracellular; P:translation	Smp_084460.1	Putative 60s ribosomal protein L28
TRINITY_GG_2739_c30_g1_i1_len_465_path_[885	104.37	2369.49	2048.2	339.39	426.88	278.13	782.23	2612.36	938.7	6.70556	11.2104	11.0001	8.4068	8.73769	8.11962	9.61145	11.3511	9.87452	Schistosoma mansoni hypothetical protein partial mRNA	gi|1084307986|ref|XM_018791301.1|	Ribosomal S25	C:GO:0005840	C:ribosome	Smp_213130.1
TRINITY_GG_265_c9_g1_i1_len_1593_path_[3190	103.41	494.29	801.91	70.16	1289.45	52.74	884.23	986.17	587.55	6.69223	8.94921	9.6473	6.13258	10.3325	5.72083	9.78828	9.94569	9.19857	Schistosoma mansoni actin mRNA, complete cds	gi|924602|gb|U19945.1|SMU19945	Actin-2	F:GO:0000166; F:GO:0005524; C:GO:0005856; C:GO:0005737	F:nucleotide binding; F:ATP binding; C:cytoskeleton; C:cytoplasm	Smp_046600.1	Putative actin-1
TRINITY_GG_626_c0_g1_i1_len_532_path_[495	102.99	18.37	99.12	7.93	92.2	1.69	3.67		5.93	6.68636	4.19928	6.6311	2.98732	6.52669	0.757023	1.87578		2.56803	Schistosoma mansoni putative T-box transcription factor tbx2 partial mRNA	gi|1084288970|ref|XM_018793036.1|	T-box transcription factor tbx2	F:GO:0003677; C:GO:0005634; F:GO:0003700; P:GO:0006351; P:GO:0006355	F:DNA binding; C:nucleus; F:transcription factor activity, sequence-specific DNA binding; P:transcription, DNA-templated; P:regulation of transcription, DNA-templated	Smp_163240.1	Putative T-box transcription factor tbx2
TRINITY_GG_1015_c27_g1_i1_len_432_path_[410	99.89	180.84	19.73	2.02	64.39	0.67	3864.18	2936.05	6424.24	6.64227	7.49857	4.30232	1.01436	6.00876	-0.577767	11.9159	11.5197	12.6493	Schistosoma mansoni strain Puerto Rico chromosome 1, complete genome	gi|353228410|emb|HE601624.1|				Smp_196700.1	Uncharacterized protein
TRINITY_GG_319_c2_g5_i1_len_1383_path_[5364	98.83	106.51	52.48	1366.84	3707.32	1913.32	613.75	50.65	190.44	6.62688	6.73485	5.7137	10.4166	11.8562	10.9019	9.26151	5.66249	7.57319	Schistosoma mansoni ribosomal RNA rRNA	gi|1084307516|ref|XR_001974584.1|	UNKNOWN			Smp_205510.1	Uncharacterized protein Smp_205510
TRINITY_GG_2591_c24_g1_i1_len_577_path_[555	97.91	1777.7	1523.5	247.6	265.28	180.63	632.33	2284.74	788.06	6.61338	10.7958	10.5732	7.95187	8.05137	7.49689	9.30453	11.1578	9.62216	Schistosoma mansoni putative 40s ribosomal protein S18 partial mRNA	gi|1084295628|ref|XM_018799089.1|	40s ribosomal S18	F:GO:0003676; F:GO:0003723; F:GO:0003735; C:GO:0030529; C:GO:0005829; P:GO:0042254; C:GO:0015935; C:GO:0005840; C:GO:0005622; P:GO:0006412	F:nucleic acid binding; F:RNA binding; F:structural constituent of ribosome; C:intracellular ribonucleoprotein complex; C:cytosol; P:ribosome biogenesis; C:small ribosomal subunit; C:ribosome; C:intracellular; P:translation	Smp_074780.1	Putative 40s ribosomal protein S18
TRINITY_GG_157_c76_g1_i1_len_677_path_[1313	96.57	2000.48	2368.43	222.18	244.31	321.3	962.84	2040.23	440.12	6.5935	10.9661	11.2097	7.79559	7.93257	8.32778	9.91115	10.9945	8.78175	Schistosoma mansoni putative 40s ribosomal protein S9 partial mRNA	gi|1084303215|ref|XM_018789183.1|	40s ribosomal S9	F:GO:0003723; P:GO:0045903; F:GO:0003735; C:GO:0030529; C:GO:0022627; C:GO:0015935; C:GO:0005840; F:GO:0019843; C:GO:0005622; P:GO:0006412	F:RNA binding; P:positive regulation of translational fidelity; F:structural constituent of ribosome; C:intracellular ribonucleoprotein complex; C:cytosolic small ribosomal subunit; C:small ribosomal subunit; C:ribosome; F:rRNA binding; C:intracellular; P:translation	Smp_180000.1	Putative 40s ribosomal protein S9
TRINITY_GG_447_c0_g14_i1_len_539_path_[3267	95.56	103.42	63.4	1254.89	385.09	1164.77	598.37	30.24	133.71	6.57833	6.69237	5.98641	10.2933	8.58905	10.1858	9.22489	4.91839	7.06296	Uncultured metazoan isolate DGGE gel band 7 18S ribosomal RNA gene, partial sequence	gi|539331448|gb|KF042610.1|	secreted protein
TRINITY_GG_2442_c0_g1_i1_len_1211_path_[2377	95.24	2079.22	2151.8	375.43	368.41	321.74	1078.3	3302.86	646.93	6.5735	11.0218	11.0713	8.5524	8.52517	8.32975	10.0745	11.6895	9.33747	Schistosoma mansoni set, putative partial mRNA	gi|1084309926|ref|XM_018790582.1|	Protein SET	C:GO:0005634; P:GO:0006334	C:nucleus; P:nucleosome assembly	Smp_155060.2	Set, putative
TRINITY_GG_2576_c19_g1_i1_len_541_path_[519	95.03	1768.37	1463.64	216.42	179.59	185.16	484.47	1887.75	734.18	6.57031	10.7882	10.5153	7.75769	7.48856	7.53263	8.92026	10.8825	9.51999	Schistosoma mansoni putative 60s ribosomal protein L27e partial mRNA	gi|1084296202|ref|XM_018799407.1|	60s ribosomal L27e	F:GO:0003735; C:GO:0022625; C:GO:0005840; C:GO:0005622; P:GO:0006412	F:structural constituent of ribosome; C:cytosolic large ribosomal subunit; C:ribosome; C:intracellular; P:translation	Smp_063350.1	Putative 60s ribosomal protein L27e
TRINITY_GG_134_c3_g2_i1_len_431_path_[6625	94.95	97.56	4.06	75.88	382.29	158.27	2859.65	61.11	271.74	6.5691	6.60822	2.02148	6.24565	8.57852	7.30624	11.4816	5.93334	8.08608	Uncultured Prasinophyceae clone DH141_3A12 28S ribosomal RNA gene, partial sequence	gi|223047905|gb|FJ032693.1|	hypothetical protein GLYMA_13G017700
TRINITY_GG_2108_c22_g1_i1_len_689_path_[1333	94.29	1599.51	1458.11	237.74	254.44	176.58	547.87	1797.16	577.01	6.55903	10.6434	10.5099	7.89324	7.99118	7.46418	9.09769	10.8115	9.17245	Schistosoma mansoni putative ribosomal protein S7 partial mRNA	gi|1084294904|ref|XM_018796329.1|	ribosomal S7	C:GO:0032040; F:GO:0003735; C:GO:0022627; P:GO:0042274; P:GO:0006364; C:GO:0005840; C:GO:0030686; C:GO:0005622; P:GO:0006412	C:small-subunit processome; F:structural constituent of ribosome; C:cytosolic small ribosomal subunit; P:ribosomal small subunit biogenesis; P:rRNA processing; C:ribosome; C:90S preribosome; C:intracellular; P:translation	Smp_021140.1	40S ribosomal protein S7
TRINITY_GG_1303_c0_g1_i1_len_563_path_[1081	89.56	1079.1	1081.65	180	211.55	163.88	382.23	2045.78	375.84	6.48478	10.0756	10.079	7.49185	7.72485	7.3565	8.5783	10.9984	8.55397	Schistosoma mansoni ribosomal protein S9, putative partial mRNA	gi|1084314791|ref|XM_018792250.1|	ribosomal protein S9, putative	P:GO:0000462; F:GO:0003735; C:GO:0030529; C:GO:0022627; C:GO:0005840; P:GO:0006412	P:maturation of SSU-rRNA from tricistronic rRNA transcript (SSU-rRNA, 5.8S rRNA, LSU-rRNA); F:structural constituent of ribosome; C:intracellular ribonucleoprotein complex; C:cytosolic small ribosomal subunit; C:ribosome; P:translation	Smp_119920.1	Ribosomal protein S9, putative
TRINITY_GG_1804_c1_g1_i1_len_514_path_[492	89.03	1307.26	1109.12	248.61	315.51	165.47	308.84	1480.03	437.59	6.47622	10.3523	10.1152	7.95774	8.30154	7.37043	8.27072	10.5314	8.77344	Schistosoma mansoni 60S ribosomal protein L26, putative partial mRNA	gi|1084308108|ref|XM_018791222.1|	60S ribosomal L26	F:GO:0003735; C:GO:0015934; C:GO:0005840; P:GO:0006412	F:structural constituent of ribosome; C:large ribosomal subunit; C:ribosome; P:translation	Smp_098960.1	60S ribosomal protein L26, putative
TRINITY_GG_674_c6_g1_i1_len_695_path_[1370	88.76	2153.54	1804.55	240.34	157.17	213.09	750	2665.81	651.14	6.47184	11.0725	10.8174	7.90893	7.29618	7.73532	9.55075	11.3804	9.34682	Schistosoma mansoni putative 40s ribosomal protein S5 partial mRNA	gi|1084290912|ref|XM_018794115.1|	40s ribosomal S5	F:GO:0003723; F:GO:0003735; C:GO:0030529; C:GO:0022627; F:GO:0003729; C:GO:0015935; P:GO:0000028; F:GO:0019843; C:GO:0005840; P:GO:0006412	F:RNA binding; F:structural constituent of ribosome; C:intracellular ribonucleoprotein complex; C:cytosolic small ribosomal subunit; F:mRNA binding; C:small ribosomal subunit; P:ribosomal small subunit assembly; F:rRNA binding; C:ribosome; P:translation	Smp_093440.1	Putative 40s ribosomal protein S5
TRINITY_GG_1389_c60_g1_i1_len_464_path_[883	88.62	1613.21	1171.09	198.98	85.68	183.53	518.3	1891.06	603.48	6.46956	10.6557	10.1936	7.63648	6.42089	7.51987	9.01764	10.885	9.23716	Schistosoma mansoni 60S ribosomal protein L31, putative partial mRNA	gi|1084308365|ref|XM_018791122.1|	60S ribosomal	F:GO:0003735; P:GO:0002181; C:GO:0022625; C:GO:0005840; C:GO:0005622; P:GO:0006412	F:structural constituent of ribosome; P:cytoplasmic translation; C:cytosolic large ribosomal subunit; C:ribosome; C:intracellular; P:translation	Smp_050280.1	60S ribosomal protein L31, putative
TRINITY_GG_2142_c177_g1_i1_len_543_path_[521	88.2	1610.8	1417.31	201.93	290.22	190.32	561.74	2209.15	528.9	6.46271	10.6536	10.4689	7.65771	8.181	7.57228	9.13376	11.1093	9.04685	Schistosoma mansoni putative ribosomal protein S11 partial mRNA	gi|1084292976|ref|XM_018795258.1|	ribosomal S11	F:GO:0003735; C:GO:0030529; C:GO:0022627; C:GO:0005840; C:GO:0005622; P:GO:0006412	F:structural constituent of ribosome; C:intracellular ribonucleoprotein complex; C:cytosolic small ribosomal subunit; C:ribosome; C:intracellular; P:translation	Smp_032760.1	Putative ribosomal protein S11
TRINITY_GG_660_c5_g1_i1_len_2098_path_[2076	88.07	1096.92	969.91	168.92	256.83	118.62	403.7	884.53	307.32	6.46058	10.0992	9.92171	7.4002	8.00467	6.8902	8.65714	9.78877	8.2636	Schistosoma mansoni putative heat shock protein 70 partial mRNA	gi|1084291868|ref|XM_018794647.1|	heat shock 70	F:GO:0000166; F:GO:0005524	F:nucleotide binding; F:ATP binding	Smp_106930.1	Putative heat shock protein 70
TRINITY_GG_702_c87_g1_i1_len_256_path_[467	86.2	39.65	24.91	3.25			5.14	18.76		6.42962	5.30925	4.63865	1.70044			2.36177	4.22959		Schistosoma mansoni strain Puerto Rico chromosome 1, complete genome	gi|353228410|emb|HE601624.1|
TRINITY_GG_2634_c0_g1_i1_len_527_path_[1069	85.69	1459.93	1395.1	232.59	116.79	180.53	543.15	1807.38	505.32	6.42105	10.5117	10.4462	7.86165	6.86777	7.49609	9.08521	10.8197	8.98105	Schistosoma mansoni ubiquitin (ribosomal protein L40), putative partial mRNA	gi|1084314711|ref|XM_018792272.1|	Ribosomal L40	F:GO:0003735; C:GO:0005840; P:GO:0006412	F:structural constituent of ribosome; C:ribosome; P:translation	Smp_089430.1	Ubiquitin (Ribosomal protein L40), putative
TRINITY_GG_803_c1_g1_i1_len_503_path_[986	84.99	2106.77	1441.95	242.26	175.7	199.68	621.33	2404.16	898.72	6.40922	11.0408	10.4938	7.92041	7.45697	7.64155	9.27922	11.2313	9.81173	Schistosoma mansoni putative 40s ribosomal protein S12 partial mRNA	gi|1084290492|ref|XM_018793882.1|	40S ribosomal	F:GO:0003735; C:GO:0030529; C:GO:0022627; C:GO:0005840; C:GO:0005622; P:GO:0006412	F:structural constituent of ribosome; C:intracellular ribonucleoprotein complex; C:cytosolic small ribosomal subunit; C:ribosome; C:intracellular; P:translation	Smp_060090.1	40S ribosomal protein S12
TRINITY_GG_1362_c35_g1_i1_len_505_path_[965	84.46	1248.57	1448.19	224.33	249.45	152.42	1033.18	2012.65	1278.69	6.4002	10.2861	10.5	7.80948	7.96261	7.25191	10.0129	10.9749	10.3205	Schistosoma mansoni Thioredoxin, Trx1 partial mRNA	gi|1084301164|ref|XM_018798763.1|	AChain Crystal Structure Of Reduced Schistosoma Mansoni Thioredoxin Pre- At Angstrom	F:GO:0015035; C:GO:0005737; F:GO:0046872; P:GO:0006662; F:GO:0016671; P:GO:0034599; P:GO:0045454; P:GO:0055114; P:GO:0006457; P:GO:0000103	F:protein disulfide oxidoreductase activity; C:cytoplasm; F:metal ion binding; P:glycerol ether metabolic process; F:oxidoreductase activity, acting on a sulfur group of donors, disulfide as acceptor; P:cellular response to oxidative stress; P:cell redox homeostasis; P:oxidation-reduction process; P:protein folding; P:sulfate assimilation	Smp_008070.1	Thioredoxin (Thioredoxin, Trx1)
TRINITY_GG_2119_c17_g1_i1_len_533_path_[1046	84.23	1823.51	1766.42	260.92	206.63	231.73	651.2	2437.6	591.28	6.39626	10.8325	10.7866	8.02746	7.69091	7.8563	9.34696	11.2512	9.2077	Schistosoma mansoni ubiquitin and ribosomal protein S27 precursor-like protein mRNA, complete cds	gi|108861868|gb|DQ480561.1|	ubiquitin and ribosomal S27 precursor	F:GO:0003735; C:GO:0005840; P:GO:0006412	F:structural constituent of ribosome; C:ribosome; P:translation	Smp_017280.1	Putative ubiquitin (Ubiquitin and ribosomal protein S27-like protein)
TRINITY_GG_2088_c4_g1_i1_len_479_path_[457	84.17	2454.26	2242.9	353.03	461.07	244.37	1371.1	2900.63	1760.99	6.39523	11.2611	11.1311	8.46365	8.84884	7.93292	10.4211	11.5022	10.7822	Schistosoma mansoni strain Puerto Rico chromosome 2, complete genome	gi|353230524|emb|HE601625.1|	ubiquitin (ribosomal L40)	C:GO:0005737; C:GO:0005840	C:cytoplasm; C:ribosome	Smp_046690.1	Putative ubiquitin (Ribosomal protein L40)
TRINITY_GG_911_c2_g1_i1_len_732_path_[1467	82.8	653.24	85.64	67.68	43.98	47.52	1728.73	528.92	565.81	6.37156	9.35147	6.42021	6.08066	5.45878	5.57046	10.7555	9.04691	9.14417	Schistosoma mansoni strain Puerto Rico complete mitochondrial genome	gi|349583592|emb|HE601612.1|
TRINITY_GG_1257_c1_g1_i1_len_789_path_[767	82.54	1222.14	1300.77	192.57	132.84	173.82	556.11	1893.66	355.43	6.36702	10.2552	10.3452	7.58924	7.05355	7.44145	9.11923	10.887	8.47342	Schistosoma mansoni 40S ribosomal protein S3, putative partial mRNA	gi|1084308297|ref|XM_018792830.1|	40S ribosomal	P:GO:0006281; C:GO:0005634; F:GO:0003723; F:GO:0003735; C:GO:0030529; C:GO:0022627; C:GO:0015935; C:GO:0005840; F:GO:0003684; F:GO:0008534; P:GO:0006412	P:DNA repair; C:nucleus; F:RNA binding; F:structural constituent of ribosome; C:intracellular ribonucleoprotein complex; C:cytosolic small ribosomal subunit; C:small ribosomal subunit; C:ribosome; F:damaged DNA binding; F:oxidized purine nucleobase lesion DNA N-glycosylase activity; P:translation	Smp_027610.1	40S ribosomal protein S3, putative
TRINITY_GG_1693_c11_g1_i1_len_403_path_[381	82.1	2651.09	2099.94	399.87	254.67	280.94	739.11	3340.22	910.33	6.35931	11.3724	11.0361	8.64339	7.99249	8.13412	9.52965	11.7057	9.83025	Schistosoma mansoni hypothetical protein partial mRNA	gi|1084300252|ref|XM_018798259.1|	hypothetical protein Smp_035790	F:GO:0003735; C:GO:0030529; C:GO:0022625; C:GO:0005840; C:GO:0005622; P:GO:0006412	F:structural constituent of ribosome; C:intracellular ribonucleoprotein complex; C:cytosolic large ribosomal subunit; C:ribosome; C:intracellular; P:translation	Smp_035790.1	Uncharacterized protein
TRINITY_GG_1466_c14_g1_i1_len_547_path_[1049	81.01	1553.72	1142.89	257.06	110.4	178.67	517.31	1671.85	614.07	6.34003	10.6015	10.1585	8.00596	6.7866	7.48115	9.01489	10.7072	9.26226	Schistosoma mansoni putative 40s ribosomal protein S15 partial mRNA	gi|1084298295|ref|XM_018797177.1|	40s ribosomal S15	F:GO:0003723; F:GO:0003735; C:GO:0030529; C:GO:0022627; C:GO:0015935; P:GO:0000028; C:GO:0005840; P:GO:0006412	F:RNA binding; F:structural constituent of ribosome; C:intracellular ribonucleoprotein complex; C:cytosolic small ribosomal subunit; C:small ribosomal subunit; P:ribosomal small subunit assembly; C:ribosome; P:translation	Smp_130850.1	Putative 40s ribosomal protein S15
TRINITY_GG_2758_c0_g1_i1_len_872_path_[850	79.23	1185.85	1321.21	201.71	163.62	156.08	407.99	2049.47	420.87	6.30797	10.2117	10.3676	7.65614	7.35421	7.28614	8.67239	11.001	8.71723	Schistosoma mansoni 60S ribosomal protein L7, putative partial mRNA	gi|1084314048|ref|XM_018792466.1|	60S ribosomal	P:GO:0000463; F:GO:0003735; P:GO:0002181; C:GO:0022625; C:GO:0005840; F:GO:0003723	P:maturation of LSU-rRNA from tricistronic rRNA transcript (SSU-rRNA, 5.8S rRNA, LSU-rRNA); F:structural constituent of ribosome; P:cytoplasmic translation; C:cytosolic large ribosomal subunit; C:ribosome; F:RNA binding	Smp_101450.1	60S ribosomal protein L7, putative
TRINITY_GG_676_c20_g1_i1_len_469_path_[893	79.17	1670.83	1442.46	194.61	196.44	179.41	496.2	1738.79	650.83	6.30688	10.7063	10.4943	7.60444	7.61794	7.48712	8.95478	10.7639	9.34614	Schistosoma mansoni putative 60s ribosomal protein L35 partial mRNA	gi|1084290870|ref|XM_018794092.1|	60s ribosomal L35	P:GO:0000463; F:GO:0003735; F:GO:0003729; C:GO:0022625; C:GO:0005840; C:GO:0005622; P:GO:0006412	P:maturation of LSU-rRNA from tricistronic rRNA transcript (SSU-rRNA, 5.8S rRNA, LSU-rRNA); F:structural constituent of ribosome; F:mRNA binding; C:cytosolic large ribosomal subunit; C:ribosome; C:intracellular; P:translation	Smp_004940.1	Putative 60s ribosomal protein L35
TRINITY_GG_868_c9_g1_i1_len_527_path_[1009	79.1	1204.22	1027.07	202.6	210.22	170.44	435.01	1515.61	360.94	6.30561	10.2339	10.0043	7.66249	7.71576	7.41312	8.7649	10.5657	8.49562	Schistosoma mansoni putative 60S ribosomal protein L23 partial mRNA	gi|1084292811|ref|XM_018795169.1|	Ribosomal Large subunit	F:GO:0003735; C:GO:0030529; C:GO:0022625; C:GO:0005840; F:GO:0070180; P:GO:0006412	F:structural constituent of ribosome; C:intracellular ribonucleoprotein complex; C:cytosolic large ribosomal subunit; C:ribosome; F:large ribosomal subunit rRNA binding; P:translation	Smp_007900.1	Putative 60S ribosomal protein L23
TRINITY_GG_621_c7_g1_i1_len_874_path_[852	79	632.59	770.6	112.54	128.19	83.58	181.5	672.21	182.85	6.30378	9.30513	9.58984	6.81429	7.00214	6.38509	7.50383	9.39277	7.51452	Schistosoma mansoni putative elongation factor-1 beta,delta partial mRNA	gi|1084289044|ref|XM_018793078.1|	elongation factor-1 beta,delta	F:GO:0003746; P:GO:0006414	F:translation elongation factor activity; P:translational elongation	Smp_003970.1	Putative elongation factor-1 beta,delta
TRINITY_GG_368_c0_g1_i1_len_708_path_[1420	77.91	1545.4	1474.19	235.8	153.28	180.95	511.26	2054.43	512.76	6.28374	10.5938	10.5257	7.88142	7.26003	7.49945	8.99791	11.0045	9.00214	Schistosoma mansoni putative 60s ribosomal protein L13a partial mRNA	gi|1084304667|ref|XM_018789777.1|	60s ribosomal L13a	F:GO:0003735; C:GO:0030529; F:GO:0003729; C:GO:0022625; C:GO:0015934; C:GO:0005840; P:GO:0006412	F:structural constituent of ribosome; C:intracellular ribonucleoprotein complex; F:mRNA binding; C:cytosolic large ribosomal subunit; C:large ribosomal subunit; C:ribosome; P:translation	Smp_090230.1	Putative 60s ribosomal protein L13a
TRINITY_GG_1458_c14_g1_i1_len_741_path_[719	77.39	1871.29	1797.46	234.4	403.88	229.88	587.4	2273.98	868.44	6.27408	10.8698	10.8117	7.87283	8.65778	7.84474	9.1982	11.151	9.76228	Schistosoma mansoni putative 60s ribosomal protein L10a partial mRNA	gi|1084298381|ref|XM_018797223.1|	60s ribosomal L10a	F:GO:0003723; F:GO:0003735; P:GO:0000470; C:GO:0022625; C:GO:0015934; C:GO:0005840; P:GO:0006412	F:RNA binding; F:structural constituent of ribosome; P:maturation of LSU-rRNA; C:cytosolic large ribosomal subunit; C:large ribosomal subunit; C:ribosome; P:translation	Smp_042090.1	Putative 60s ribosomal protein L10a
TRINITY_GG_70_c1_g1_i1_len_624_path_[1228	77.23	1641.12	1418.27	151.57	91.19	261.21	1001.87	1873.55	323.93	6.27109	10.6805	10.4699	7.24384	6.5108	8.02907	9.96848	10.8716	8.33954	Schistosoma mansoni putative prothymosin alpha-B partial mRNA	gi|1084303574|ref|XM_018789333.1|	prothymosin alpha-B			Smp_038560.2	Putative prothymosin alpha-B
TRINITY_GG_885_c9_g1_i1_len_266_path_[2244	77.14	1052.17	1721.91	235.93	90.64	131.89	189.69	499.68	354.23	6.26941	10.0392	10.7498	7.88222	6.50208	7.04319	7.5675	8.96486	8.46854	Schistosoma mansoni strain Puerto Rico chromosome 1, complete genome	gi|353228410|emb|HE601624.1|
TRINITY_GG_1693_c35_g1_i1_len_389_path_[367	76.64	2468.05	1732.03	332.83	426.95	271.57	799.62	3061.69	961.48	6.26003	11.2692	10.7582	8.37864	8.73792	8.08518	9.64317	11.5801	9.90911	Schistosoma mansoni putative 60s ribosomal protein L37 partial mRNA	gi|1084300250|ref|XM_018798258.1|	60s ribosomal L37	F:GO:0003723; F:GO:0003735; C:GO:0030529; F:GO:0046872; C:GO:0022625; F:GO:0019843; C:GO:0005840; C:GO:0005622; P:GO:0006412	F:RNA binding; F:structural constituent of ribosome; C:intracellular ribonucleoprotein complex; F:metal ion binding; C:cytosolic large ribosomal subunit; F:rRNA binding; C:ribosome; C:intracellular; P:translation	Smp_035800.1	Ribosomal protein L37
TRINITY_GG_510_c0_g1_i1_len_867_path_[1829	76.48	1448.37	1777.4	222.63	270.77	197.7	953.48	2620.28	645	6.25701	10.5002	10.7956	7.7985	8.08092	7.62717	9.89706	11.3555	9.33316	Schistosoma mansoni 14-3-3 protein, putative partial mRNA	gi|1084306275|ref|XM_018792041.1|	14331_SCHMA ame: Full=14-3-3 homolog 1	F:GO:0019904	F:protein domain specific binding	Smp_009760.1	14-3-3 protein, putative
TRINITY_GG_885_c9_g2_i1_len_512_path_[2200	76.37	473.26	897.55	141.76		70.51	43.88	217.62	148.53	6.25493	8.88649	9.80985	7.14731		6.13976	5.45549	7.76567	7.21461	Schistosoma mansoni putative cytoplasmic dynein light chain partial mRNA	gi|1084292709|ref|XM_018795113.1|	Dynein light chain	C:GO:0030286; C:GO:0005875; P:GO:0007017	C:dynein complex; C:microtubule associated complex; P:microtubule-based process	Smp_040680.1	Putative cytoplasmic dynein light chain
TRINITY_GG_1051_c5_g1_i1_len_845_path_[1645	75.58	1296.01	1484.69	215.65	182.45	156.4	415.46	1447.48	431.76	6.23993	10.3399	10.5359	7.75255	7.51136	7.2891	8.69857	10.4993	8.75409	Schistosoma mansoni 40S ribosomal protein S6, putative partial mRNA	gi|1084309542|ref|XM_018790674.1|	40S ribosomal	F:GO:0003735; C:GO:0030529; C:GO:0022627; P:GO:0042274; P:GO:0006364; C:GO:0005840; C:GO:0005622; P:GO:0006412	F:structural constituent of ribosome; C:intracellular ribonucleoprotein complex; C:cytosolic small ribosomal subunit; P:ribosomal small subunit biogenesis; P:rRNA processing; C:ribosome; C:intracellular; P:translation	Smp_053130.1	40S ribosomal protein S6
TRINITY_GG_1532_c10_g1_i1_len_729_path_[1571	75.37	531.43	1990.88	153.42	51.52	76.41	74.45	427.73	202.16	6.23592	9.05374	10.9592	7.26134	5.68706	6.25569	6.2182	8.74056	7.65935	Schistosoma mansoni egg protein CP391B-like partial mRNA	gi|1084310843|ref|XM_018789698.1|	egg CP391S-like	C:GO:0016020; C:GO:0016021	C:membrane; C:integral component of membrane	Smp_165600.1	Uncharacterized protein (Fragment)
TRINITY_GG_1951_c10_g1_i1_len_580_path_[1161	74.31	2500.83	4367.8	618.1	263.28	46.16	344.77	398.98	1084.53	6.21548	11.2882	12.0927	9.2717	8.04045	5.52857	8.42949	8.64017	10.0829	Schistosoma mansoni strain Puerto Rico chromosome 2, complete genome	gi|353230524|emb|HE601625.1|				Smp_122760.3	Uncharacterized protein
TRINITY_GG_2720_c0_g1_i1_len_1137_path_[2351	73.98	779	983.19	138.46	126.68	116.29	528.93	1022.78	221.5	6.20906	9.60548	9.94133	7.11333	6.98504	6.86158	9.04693	9.99828	7.79116	Schistosoma mansoni receptor for activated PKC, putative partial mRNA	gi|1084314200|ref|XM_018792422.1|	receptor for activated			Smp_102040.1	Receptor for activated PKC (Receptor for activated PKC, putative)
TRINITY_GG_2587_c1_g1_i1_len_891_path_[897	73.9	1322.74	1542.79	235.96	147.87	199.54	549.61	2030.6	336.44	6.2075	10.3693	10.5913	7.8824	7.20819	7.64053	9.10226	10.9877	8.39421	Schistosoma mansoni putative ribosomal protein S2 partial mRNA	gi|1084295666|ref|XM_018799110.1|	ribosomal S2	F:GO:0003723; F:GO:0003735; C:GO:0030529; C:GO:0022627; C:GO:0015935; C:GO:0005840; P:GO:0006412	F:RNA binding; F:structural constituent of ribosome; C:intracellular ribonucleoprotein complex; C:cytosolic small ribosomal subunit; C:small ribosomal subunit; C:ribosome; P:translation	Smp_013470.2	Putative ribosomal protein S2
TRINITY_GG_652_c6_g1_i1_len_591_path_[1137	72.32	1455.94	1324.38	233.52	177.38	195.4	603.7	2211.89	512.45	6.17632	10.5077	10.3711	7.8674	7.4707	7.61029	9.23769	11.1111	9.00127	Schistosoma mansoni putative 60s ribosomal protein L12 partial mRNA	gi|1084290100|ref|XM_018793664.1|	60s ribosomal L12	F:GO:0003735; C:GO:0030529; C:GO:0022625; F:GO:0019843; C:GO:0005840; P:GO:0000027; P:GO:0006412	F:structural constituent of ribosome; C:intracellular ribonucleoprotein complex; C:cytosolic large ribosomal subunit; F:rRNA binding; C:ribosome; P:ribosomal large subunit assembly; P:translation	Smp_012750.1	Putative 60s ribosomal protein L12
TRINITY_GG_1015_c49_g1_i1_len_1010_path_[1975	71.55	1290.17	1372.32	205.56	194.81	177.71	509.85	1852.11	455.89	6.16088	10.3333	10.4224	7.68342	7.60592	7.47338	8.99393	10.855	8.83254	Schistosoma mansoni strain Puerto Rico chromosome 1, complete genome	gi|353228410|emb|HE601624.1|	ribosomal L5	F:GO:0003735; F:GO:0008097; C:GO:0005840; C:GO:0005622; P:GO:0006412	F:structural constituent of ribosome; F:5S rRNA binding; C:ribosome; C:intracellular; P:translation	Smp_200920.1	Uncharacterized protein Smp_200920
TRINITY_GG_1682_c1_g1_i1_len_504_path_[1012	70.6	2320.1	1887.02	281.49	225.2	213.49	747	2846.34	825.03	6.1416	11.18	10.8819	8.13694	7.81506	7.73802	9.54496	11.4749	9.6883	Schistosoma mansoni putative 40s ribosomal protein S24 partial mRNA	gi|1084299798|ref|XM_018798007.1|	40s ribosomal S24	F:GO:0000166; P:GO:0000462; F:GO:0003735; C:GO:0030529; C:GO:0022627; C:GO:0005840; C:GO:0005622; P:GO:0006412	F:nucleotide binding; P:maturation of SSU-rRNA from tricistronic rRNA transcript (SSU-rRNA, 5.8S rRNA, LSU-rRNA); F:structural constituent of ribosome; C:intracellular ribonucleoprotein complex; C:cytosolic small ribosomal subunit; C:ribosome; C:intracellular; P:translation	Smp_091640.1	40S ribosomal protein S24
TRINITY_GG_18_c32_g1_i1_len_698_path_[676	70.59	853.21	993.07	156.04	171.88	142.13	312.15	1128.7	297.54	6.14139	9.73676	9.95575	7.28577	7.42526	7.15107	8.2861	10.1404	8.21694	Schistosoma mansoni 60S ribosomal protein L18, putative partial mRNA	gi|1084306540|ref|XM_018791819.1|	60S ribosomal	F:GO:0003723; F:GO:0003735; C:GO:0022625; C:GO:0005840; C:GO:0005622; P:GO:0006412	F:RNA binding; F:structural constituent of ribosome; C:cytosolic large ribosomal subunit; C:ribosome; C:intracellular; P:translation	Smp_031570.1	60S ribosomal protein L18, putative
TRINITY_GG_2467_c19_g1_i1_len_538_path_[1031	70.27	2832.05	2216.86	355.02	226.37	292.46	946.01	4068.76	897.77	6.13484	11.4676	11.1143	8.47176	7.82254	8.1921	9.88571	11.9904	9.8102	Schistosoma mansoni putative kif-3 partial mRNA	gi|1084295338|ref|XM_018798926.1|	large subunit ribosomal L27Ae	F:GO:0003735; C:GO:0030529; C:GO:0015934; C:GO:0005840; C:GO:0005622; P:GO:0006412	F:structural constituent of ribosome; C:intracellular ribonucleoprotein complex; C:large ribosomal subunit; C:ribosome; C:intracellular; P:translation	Smp_132300.1	Kinesin-like protein
TRINITY_GG_2652_c19_g1_i1_len_637_path_[1229	70.03	1508.47	1850.34	282.25	194.9	198.82	902.49	2551.38	579.17	6.1299	10.5589	10.8536	8.14083	7.60659	7.63532	9.81777	11.3171	9.17784	Schistosoma mansoni cyclophilin partial mRNA	gi|1084299410|ref|XM_018797792.1|	PPIA_SCHMA ame: Full=Peptidyl-prolyl cis-trans isomerase Short=PPIase ame: Full=Cyclophilin ame: Full=Cyclosporin A-binding ame: Full=Rotamase ame: Full= ame: Full=	F:GO:0003755; F:GO:0042277; P:GO:0000413; P:GO:0006457; F:GO:0016853	F:peptidyl-prolyl cis-trans isomerase activity; F:peptide binding; P:protein peptidyl-prolyl isomerization; P:protein folding; F:isomerase activity	Smp_040130.1	Peptidyl-prolyl cis-trans isomerase (PPIase) (EC 5.2.1.8)
TRINITY_GG_332_c35_g1_i1_len_240_path_[218	69.85						6.2			6.12619						2.63227			Schistosoma mansoni strain Puerto Rico chromosome W, complete genome	gi|360043576|emb|HE601631.1|
TRINITY_GG_1246_c4_g1_i1_len_240_path_[481	69.5	446.65	1327.12	61.22	121.28	65.88	6.2	50.13	368.39	6.11894	8.803	10.3741	5.93593	6.9222	6.04177	2.63227	5.6476	8.52509	Schistosoma mansoni hypothetical protein partial mRNA	gi|1084314213|ref|XM_018792416.1|				Smp_156830.1	Uncharacterized protein
TRINITY_GG_1453_c18_g1_i1_len_478_path_[911	69.1	1647.51	1588.03	377.28	217.71	339.3	461.4	2198	427.71	6.11061	10.6861	10.633	8.55949	7.76626	8.40642	8.84987	11.102	8.74049	Schistosoma mansoni putative 60s acidic ribosomal protein P1 partial mRNA	gi|1084298359|ref|XM_018797212.1|	Ribosomal LP1	F:GO:0003735; C:GO:0030529; C:GO:0005840; P:GO:0006414; C:GO:0005622	F:structural constituent of ribosome; C:intracellular ribonucleoprotein complex; C:ribosome; P:translational elongation; C:intracellular	Smp_041980.1	Putative 60s acidic ribosomal protein P1
TRINITY_GG_1426_c16_g1_i1_len_481_path_[917	68.41	1579.39	1324.8	232.36	242.47	168.76	567.19	1979.08	569.19	6.09614	10.6252	10.3716	7.86022	7.92166	7.39883	9.14769	10.9506	9.15277	Schistosoma mansoni putative 40s ribosomal protein S17 partial mRNA	gi|1084298501|ref|XM_018797291.1|	40s ribosomal S17	F:GO:0003735; C:GO:0022627; P:GO:0000028; C:GO:0005840; C:GO:0005622; P:GO:0006412	F:structural constituent of ribosome; C:cytosolic small ribosomal subunit; P:ribosomal small subunit assembly; C:ribosome; C:intracellular; P:translation	Smp_055050.1	Putative 40s ribosomal protein S17
TRINITY_GG_1453_c19_g1_i1_len_716_path_[694	68.22	2173.96	1795.69	395.24	271.78	368.47	985	3230.04	703.22	6.09212	11.0861	10.8103	8.62659	8.0863	8.5254	9.94398	11.6573	9.45783	Schistosoma mansoni putative cellular nucleic acid binding protein partial mRNA	gi|1084298329|ref|XM_018797195.1|	cellular nucleic acid binding	F:GO:0003676; F:GO:0008270; F:GO:0046872; C:GO:0016020; C:GO:0016021	F:nucleic acid binding; F:zinc ion binding; F:metal ion binding; C:membrane; C:integral component of membrane	Smp_179300.1	Putative cellular nucleic acid binding protein
TRINITY_GG_809_c13_g1_i1_len_315_path_[617	67.39	2929.02	1746.25	834.42	417.48	510.59	893.15	1742.56	1575.07	6.07446	11.5162	10.77	9.70463	8.70556	8.99602	9.80276	10.767	10.6212	Schistosoma mansoni strain Puerto Rico chromosome 1, complete genome	gi|353228410|emb|HE601624.1|
TRINITY_GG_1693_c16_g1_i1_len_690_path_[668	67.22	1340.37	1192.39	218.44	222.2	172.33	442.81	1668.35	514.61	6.07082	10.3884	10.2196	7.77109	7.79572	7.42903	8.79054	10.7042	9.00734	Schistosoma mansoni putative 60s ribosomal protein L17 partial mRNA	gi|1084300232|ref|XM_018798248.1|	60s ribosomal L17	F:GO:0003735; C:GO:0030529; C:GO:0015934; C:GO:0005840; C:GO:0005622; P:GO:0006412	F:structural constituent of ribosome; C:intracellular ribonucleoprotein complex; C:large ribosomal subunit; C:ribosome; C:intracellular; P:translation	Smp_024850.1	Putative 60s ribosomal protein L17
TRINITY_GG_28_c26_g1_i1_len_201_path_[357	66.7	63.44	245.9	84.61		47.95	149.57	65.46		6.05961	5.98732	7.94193	6.40276		5.58346	7.22468	6.03254		Schistosoma mansoni hypothetical protein partial mRNA	gi|1084314981|ref|XM_018792184.1|	hypothetical protein Smp_163370, partial	F:GO:0004190; P:GO:0006508	F:aspartic-type endopeptidase activity; P:proteolysis	Smp_184840.1
TRINITY_GG_851_c6_g1_i1_len_732_path_[710	66.24	318.25	738.66	105.64		55.31	65.12	254.85	211.24	6.04963	8.31402	9.52877	6.72301		5.78947	6.02503	7.9935	7.72274	Schistosoma mansoni mRNA for tegumental antigen (SmTAL6 gene)	gi|390124507|emb|HE616806.1|	tegumental antigen	F:GO:0005509; C:GO:0030286; P:GO:0007017	F:calcium ion binding; C:dynein complex; P:microtubule-based process	Smp_072620.1	Putative dynein light chain 1, cytoplasmic
TRINITY_GG_28_c16_g1_i1_len_494_path_[472	65.57	1684.3	1521.76	252.55	206.58	223.11	662	2562.18	525.52	6.03496	10.7179	10.5715	7.98043	7.69056	7.80161	9.37069	11.3232	9.0376	Schistosoma mansoni 60S ribosomal protein L34-like protein mRNA, complete cds	gi|108861838|gb|DQ480547.1|	60S ribosomal L34	F:GO:0003735; C:GO:0005840; C:GO:0005622; P:GO:0006412	F:structural constituent of ribosome; C:ribosome; C:intracellular; P:translation	Smp_211250.1	Putative beta-1,4-galactosyltransferase (EC 2.4.1.22) (EC 2.4.1.38) (EC 2.4.1.90)
TRINITY_GG_2391_c0_g1_i1_len_744_path_[1468	64.83	1653.65	1353.08	265.36	329.99	194.62	556.97	2088.59	409.75	6.01859	10.6914	10.402	8.05181	8.36628	7.60452	9.12146	11.0283	8.6786	Schistosoma mansoni hsp90 co-chaperone (tebp), putative partial mRNA	gi|1084307836|ref|XM_018791402.1|	hsp90 co-chaperone (tebp)			Smp_072900.1	Hsp90 co-chaperone (Tebp), putative
TRINITY_GG_702_c96_g1_i1_len_393_path_[741	64.46	1500.49	1137.4	205.26	190.43	155.76	494.82	1928.24	540.48	6.01033	10.5512	10.1515	7.68131	7.57312	7.28318	8.95076	10.9131	9.0781	Schistosoma mansoni putative ribosomal protein smL37a partial mRNA	gi|1084288790|ref|XM_018792937.1|	ribosomal smL37a	F:GO:0003735; C:GO:0005840; C:GO:0005622; P:GO:0006412	F:structural constituent of ribosome; C:ribosome; C:intracellular; P:translation	Smp_105320.1	Putative ribosomal protein smL37a
TRINITY_GG_1551_c0_g2_i1_len_322_path_[634	64.16	1821.07	1639.75	324.72	56.8	201.31	698.92	2372.68	705.52	6.0036	10.8306	10.6793	8.34305	5.82782	7.65328	9.44898	11.2123	9.46254	Schistosoma mansoni putative 60s ribosomal protein L29 partial mRNA	gi|1084297535|ref|XM_018796754.1|	60s ribosomal L29	F:GO:0003735; P:GO:0002181; C:GO:0022625; C:GO:0005840; C:GO:0005622; P:GO:0006412	F:structural constituent of ribosome; P:cytoplasmic translation; C:cytosolic large ribosomal subunit; C:ribosome; C:intracellular; P:translation	Smp_066940.1	60S ribosomal protein L29
TRINITY_GG_405_c17_g1_i1_len_543_path_[1041	63	2076.71	2150.49	188.66	245.57	341.15	927.23	1773.72	333.44	5.97728	11.0201	11.0704	7.55964	7.93999	8.41426	9.85678	10.7926	8.38128	Schistosoma mansoni putative 40s ribosomal protein S19 partial mRNA	gi|1084302229|ref|XM_018788688.1|	40s ribosomal S19	F:GO:0003735; C:GO:0022627; P:GO:0000028; C:GO:0005840; P:GO:0006412	F:structural constituent of ribosome; C:cytosolic small ribosomal subunit; P:ribosomal small subunit assembly; C:ribosome; P:translation	Smp_174950.1	Putative 40s ribosomal protein S19
TRINITY_GG_1255_c0_g1_i2_len_204_path_[1147	62.77	119.01	284.32	35.88		14.98	32.56	188	58.31	5.972	6.89494	8.15137	5.16511		3.90497	5.02503	7.55459	5.86567	Schistosoma mansoni egg protein CP391S-like partial mRNA	gi|1084308101|ref|XM_018791219.1|	egg CP391S-like			Smp_103640.1	Egg protein CP391S-like
TRINITY_GG_879_c6_g1_i2_len_365_path_[4398	61.51	264.23	373.43	74.47	32.25	22.33	36.83	128.36	147.36	5.94275	8.04565	8.54469	6.21859	5.01123	4.48091	5.20281	7.00405	7.2032	Schistosoma mansoni hypothetical protein partial mRNA	gi|1084292591|ref|XM_018795048.1|	hypothetical protein Smp_121950			Smp_121950.1	Uncharacterized protein
TRINITY_GG_420_c0_g1_i1_len_521_path_[1022	60.37	2082.09	2410.2	224.08	237.7	380.53	952.69	2224.14	361.21	5.91576	11.0238	11.2349	7.80787	7.893	8.57187	9.89586	11.119	8.49669	Schistosoma haematobium 60S ribosomal protein L32 mRNA	gi|844860321|ref|XM_012942390.1|	60S ribosomal L32	F:GO:0003735; C:GO:0005840; C:GO:0005622; P:GO:0006412	F:structural constituent of ribosome; C:ribosome; C:intracellular; P:translation
TRINITY_GG_1975_c7_g1_i1_len_938_path_[2098	60.27	597.82	894.41	217.58	117.34	110.28	26.01	410.86	279.85	5.91337	9.22357	9.80479	7.7654	6.87455	6.78503	4.70099	8.6825	8.12851	Schistosoma mansoni hypothetical protein partial mRNA	gi|1084307866|ref|XM_018791329.1|	hypothetical protein Smp_154460			Smp_154460.1	Uncharacterized protein
TRINITY_GG_702_c53_g1_i1_len_715_path_[693	59.8	887.36	992.53	197.75	166.4	173.45	413.45	1411.5	346.43	5.90207	9.79338	9.95497	7.62753	7.37851	7.43838	8.69157	10.463	8.43642	Schistosoma mansoni putative 60s ribosomal protein L13 (BBC1 protein homolog) partial mRNA	gi|1084288874|ref|XM_018792983.1|	60s ribosomal L13 (BBC1 homolog)	F:GO:0003723; F:GO:0003735; C:GO:0030529; C:GO:0022625; C:GO:0005840; C:GO:0005622; P:GO:0006412	F:RNA binding; F:structural constituent of ribosome; C:intracellular ribonucleoprotein complex; C:cytosolic large ribosomal subunit; C:ribosome; C:intracellular; P:translation	Smp_022640.1	60S ribosomal protein L13
TRINITY_GG_2031_c8_g1_i1_len_358_path_[767	59.47	176.25	132.8	38.01		18.82	53.92	112.44	95.42	5.89409	7.46148	7.05311	5.24831		4.23419	5.75275	6.81301	6.57622	Schistosoma mansoni egg protein CP391S-like partial mRNA	gi|1084313003|ref|XM_018792632.1|	egg CP391S-	C:GO:0016020; C:GO:0016021	C:membrane; C:integral component of membrane	Smp_179970.1	Egg protein CP391S-like (Fragment)
TRINITY_GG_1532_c56_g1_i1_len_253_path_[461	59.38	27.39	304.03	3.37		2.27	15.92	3.24	54.58	5.89191	4.77558	8.24807	1.75275		1.18269	3.99277	1.69599	5.7703	Schistosoma rodhaini genome assembly S_rodhaini_Burundi ,scaffold SROB_contig0000173	gi|686673193|emb|LL973051.1|
TRINITY_GG_918_c1_g1_i1_len_719_path_[697	59.36	1145.7	1025.3	219.69	120.12	160.01	412.78	1470.85	506.12	5.89142	10.162	10.0018	7.77933	6.90833	7.32202	8.68923	10.5224	8.98334	Schistosoma mansoni putative 60s ribosomal protein L23a partial mRNA	gi|1084289156|ref|XM_018793139.1|	60S ribosomal L23a	F:GO:0000166; F:GO:0003735; C:GO:0022625; C:GO:0005840; P:GO:0000027; C:GO:0005622; P:GO:0006412	F:nucleotide binding; F:structural constituent of ribosome; C:cytosolic large ribosomal subunit; C:ribosome; P:ribosomal large subunit assembly; C:intracellular; P:translation	Smp_003410.1	Putative 60s ribosomal protein L23a
TRINITY_GG_939_c1_g1_i1_len_479_path_[229	58.98	2290.17	3314.86	268.16	347.3	209.66	1030.47	3292.55	1287	5.88215	11.1612	11.6947	8.06695	8.44004	7.71191	10.0091	11.685	10.3298	Schistosoma mansoni polyubiquitin mRNA, partial cds	gi|4105407|gb|AF045474.1|AF045474	PREDICTED: polyubiquitin-C			Smp_046690.1	Putative ubiquitin (Ribosomal protein L40)
TRINITY_GG_1533_c19_g1_i1_len_1226_path_[1204	58.94	660.59	949.76	140.56	169.97	111.91	335.15	983.58	307.89	5.88118	9.36761	9.89142	7.13504	7.40914	6.8062	8.38866	9.9419	8.26627	Schistosoma mansoni ribosomal protein L4-like protein mRNA, complete cds	gi|108861842|gb|DQ480548.1|	60S ribosomal L4	F:GO:0003735; C:GO:0005840; P:GO:0006412	F:structural constituent of ribosome; C:ribosome; P:translation	Smp_153790.1	Putative 60s ribosomal protein L4
TRINITY_GG_2764_c6_g2_i1_len_492_path_[12118	58.66	22.39	46.84	53.54	383.17	11.44	24.57	55.83	44.3	5.87431	4.48478	5.54967	5.74255	8.58184	3.51602	4.61883	5.80297	5.46923	Schistosoma rodhaini genome assembly S_rodhaini_Burundi ,scaffold SROB_scaffold0022718	gi|686676663|emb|LL981052.1|
TRINITY_GG_1224_c9_g1_i1_len_208_path_[186	58.09						30.21	25.28		5.86022						4.91695	4.65992		Schistosoma mansoni unnamed protein product partial mRNA	gi|1084311711|ref|XM_018797775.1|	unnamed protein product	C:GO:0016020; C:GO:0016021	C:membrane; C:integral component of membrane	Smp_204710.1	Uncharacterized protein Smp_204710
TRINITY_GG_656_c7_g1_i1_len_498_path_[955	57.55	584.6	551.69	105.48	76.49	97.24	200.95	779.56	144.49	5.84674	9.19131	9.10771	6.72083	6.2572	6.60348	7.65069	9.60652	7.17483	Schistosoma mansoni strain Puerto Rico chromosome 1, complete genome	gi|353228410|emb|HE601624.1|	histone H2A	F:GO:0003677; C:GO:0005634; C:GO:0000790; F:GO:0046982; C:GO:0005694; P:GO:0006342; C:GO:0000786	F:DNA binding; C:nucleus; C:nuclear chromatin; F:protein heterodimerization activity; C:chromosome; P:chromatin silencing; C:nucleosome	Smp_086860.1	Histone H2A
TRINITY_GG_2516_c3_g1_i1_len_697_path_[1426	57.47	942.35	846.33	158.29	46.97	138.57	371.49	1354.13	346.46	5.84474	9.88012	9.72508	7.30643	5.55367	7.11447	8.53718	10.4032	8.43654	Schistosoma mansoni putative 60s ribosomal protein L9 partial mRNA	gi|1084296814|ref|XM_018799747.1|	60s ribosomal L9	F:GO:0003723; F:GO:0003735; P:GO:0002181; C:GO:0022625; C:GO:0005840; F:GO:0019843; C:GO:0005622; P:GO:0006412	F:RNA binding; F:structural constituent of ribosome; P:cytoplasmic translation; C:cytosolic large ribosomal subunit; C:ribosome; F:rRNA binding; C:intracellular; P:translation	Smp_018990.1	Putative 60s ribosomal protein L9
TRINITY_GG_1723_c28_g1_i1_len_1616_path_[3187	57.23	776.88	835.52	162.9	140.63	112.26	342.72	844.01	199.54	5.8387	9.60155	9.70653	7.34784	7.13576	6.8107	8.42089	9.72112	7.64053	Schistosoma mansoni putative plasminogen activator inhibitor 1 RNA-binding protein (PAI1 RNA-binding protein 1) (PAI-RBP1) (SERPINE1 mRNA-binding protein 1) partial mRNA	gi|1084300656|ref|XM_018798484.1|	plasminogen activator inhibitor 1 RNA-binding (PAI1 RNA-binding 1) (PAI-RBP1) (SERPINE1 mRNA-binding 1)			Smp_009310.5
TRINITY_GG_157_c90_g1_i1_len_821_path_[799	57.03	2081.32	2791.38	236.76	328.11	355.32	1043.61	1918.55	490.2	5.83365	11.0233	11.4468	7.88728	8.35804	8.47298	10.0274	10.9058	8.93723	Schistosoma mansoni putative 60s ribosomal protein L6 partial mRNA	gi|1084303129|ref|XM_018789147.1|	60s ribosomal L6	F:GO:0003735; P:GO:0002181; C:GO:0022625; P:GO:0000027; C:GO:0005840; C:GO:0005622; P:GO:0006412	F:structural constituent of ribosome; P:cytoplasmic translation; C:cytosolic large ribosomal subunit; P:ribosomal large subunit assembly; C:ribosome; C:intracellular; P:translation	Smp_038510.1	Putative 60s ribosomal protein L6
TRINITY_GG_1976_c19_g1_i1_len_1423_path_[3297	56.94	782.69	905.86	146.88	227.49	115.6	458.31	1342.06	173.78	5.83137	9.6123	9.82314	7.19849	7.82966	6.853	8.84018	10.3902	7.44112	Schistosoma haematobium Tubulin beta chain mRNA	gi|844861509|ref|XM_012942664.1|	Tubulin beta-2C chain	F:GO:0005525; F:GO:0000166; C:GO:0005856; C:GO:0005737; F:GO:0003924; F:GO:0005200; C:GO:0005874; P:GO:0007017	F:GTP binding; F:nucleotide binding; C:cytoskeleton; C:cytoplasm; F:GTPase activity; F:structural constituent of cytoskeleton; C:microtubule; P:microtubule-based process	Smp_192110.1	Tubulin beta chain
TRINITY_GG_131_c68_g1_i1_len_210_path_[375	55.95	79.09	51.07	12.84		4.41	29.15		51.84	5.80607	6.30542	5.6744	3.68257		2.14078	4.86542		5.69599	Schistosoma mansoni strain Puerto Rico chromosome W, complete genome	gi|360043576|emb|HE601631.1|
TRINITY_GG_885_c9_g2_i2_len_545_path_[2222	55.86	267.8	1011.11	95.24	235.67	58.07	50.05	161.06	162.28	5.80374	8.06501	9.98172	6.5735	7.88062	5.85972	5.6453	7.33145	7.34234	Schistosoma mansoni strain Puerto Rico chromosome 1, complete genome	gi|353228410|emb|HE601624.1|	Dynein light chain	C:GO:0030286; C:GO:0005875; P:GO:0007017	C:dynein complex; C:microtubule associated complex; P:microtubule-based process	Smp_040680.1	Putative cytoplasmic dynein light chain
TRINITY_GG_176_c52_g2_i1_len_259_path_[2029	55.45		12.32	6.29				12.1		5.79312		3.62293	2.65306				3.59694		Uncultured eukaryote clone E88AHAQ01C4750 18S ribosomal RNA gene, partial sequence	gi|238244548|gb|FJ988704.1|
TRINITY_GG_197_c9_g59_i1_len_804_path_[3163	54.9	271.34	89.33	1557.67	11938.1	4443.59	664.45	392.38	133.19	5.77873	8.08396	6.48107	10.6052	13.5433	12.1175	9.37602	8.61611	7.05734	Apoecus ramelauensis voucher AM C.488753 28S ribosomal RNA gene, partial sequence	gi|1108658002|gb|KX015964.1|	hypothetical protein OXYTRI_14248 (macronuclear)
TRINITY_GG_2203_c14_g1_i1_len_560_path_[1075	54.16	1269.45	939.37	194.12	170.58	151.84	507.64	1817.38	521.57	5.75916	10.31	9.87555	7.6008	7.4143	7.24641	8.98766	10.8276	9.02672	Schistosoma mansoni putative 40s ribosomal protein S30 partial mRNA	gi|1084293796|ref|XM_018795715.1|	40s ribosomal S30	F:GO:0003735; C:GO:0022627; C:GO:0005840; C:GO:0005622; P:GO:0006412	F:structural constituent of ribosome; C:cytosolic small ribosomal subunit; C:ribosome; C:intracellular; P:translation	Smp_014650.1	40S ribosomal protein S30
TRINITY_GG_1570_c0_g1_i1_len_606_path_[1258	53.67	1583.03	1404.71	213.31	209.13	197.37	572.58	2395.48	474.73	5.74604	10.6285	10.4561	7.73681	7.70826	7.62476	9.16133	11.2261	8.89096	Schistosoma mansoni putative 40s ribosomal protein S10 partial mRNA	gi|1084297545|ref|XM_018796759.1|	40s ribosomal S10	F:GO:0003735; C:GO:0022627; P:GO:0000028; C:GO:0005840	F:structural constituent of ribosome; C:cytosolic small ribosomal subunit; P:ribosomal small subunit assembly; C:ribosome	Smp_066890.1	Putative 40s ribosomal protein S10
TRINITY_GG_1537_c21_g1_i1_len_607_path_[585	53.54	1275.49	1163.19	171.31	113.8	151.17	448.19	1462.55	395.49	5.74255	10.3168	10.1839	7.42047	6.83036	7.24003	8.80797	10.5143	8.6275	Schistosoma mansoni hypothetical protein partial mRNA	gi|1084298091|ref|XM_018797063.1|	hypothetical protein Smp_096750	F:GO:0003735; C:GO:0030529; C:GO:0022627; C:GO:0005840; C:GO:0005730; F:GO:0070181; C:GO:0005622; P:GO:0006412	F:structural constituent of ribosome; C:intracellular ribonucleoprotein complex; C:cytosolic small ribosomal subunit; C:ribosome; C:nucleolus; F:small ribosomal subunit rRNA binding; C:intracellular; P:translation	Smp_096750.1	Uncharacterized protein
TRINITY_GG_550_c2_g1_i1_len_863_path_[1681	53.52	958.25	1275.41	194.06	225	151.15	476.07	1459.26	301.55	5.74201	9.90426	10.3167	7.60036	7.81378	7.23984	8.89503	10.511	8.23625	Schistosoma mansoni 40S ribosomal protein S3A, putative partial mRNA	gi|1084311961|ref|XM_018796520.1|	40S ribosomal	F:GO:0003735; C:GO:0030529; C:GO:0005737; C:GO:0022627; C:GO:0005829; C:GO:0005840; C:GO:0005622; P:GO:0006412	F:structural constituent of ribosome; C:intracellular ribonucleoprotein complex; C:cytoplasm; C:cytosolic small ribosomal subunit; C:cytosol; C:ribosome; C:intracellular; P:translation	Smp_073880.1	40S ribosomal protein S3a
TRINITY_GG_1673_c0_g1_i1_len_565_path_[1136	53.45	1616.85	1520.21	209.99	336.71	174.48	532.14	2117.15	688.14	5.74012	10.659	10.5701	7.71418	8.39536	7.44692	9.05566	11.0479	9.42656	Schistosoma mansoni putative 60s ribosomal protein L24 partial mRNA	gi|1084299636|ref|XM_018797915.1|	60s ribosomal L24	F:GO:0003735; C:GO:0022625; C:GO:0005840; P:GO:0000027; P:GO:1902626; P:GO:0006412	F:structural constituent of ribosome; C:cytosolic large ribosomal subunit; C:ribosome; P:ribosomal large subunit assembly; P:assembly of large subunit precursor of preribosome; P:translation	Smp_001830.1	Putative 60s ribosomal protein L24
TRINITY_GG_177_c2_g1_i1_len_213_path_[381	52.98									5.72738
TRINITY_GG_786_c6_g1_i1_len_1173_path_[2301	52.89	1252.78	1017.51	141.52	138.36	115.36	1802.5	3355.97	2174.29	5.72492	10.2909	9.99083	7.14486	7.11228	6.85	10.8158	11.7125	11.0863	Schistosoma mansoni glyceraldehyde-3-phosphate dehydrogenase (phosphorylating) partial mRNA	gi|1084290792|ref|XM_018794048.1|	glyceraldehyde-3-phosphate dehydrogenase (phosphorylating)	F:GO:0050661; F:GO:0051287; F:GO:0016491; P:GO:0006096; P:GO:0055114; P:GO:0006006; F:GO:0004365; F:GO:0016620	F:NADP binding; F:NAD binding; F:oxidoreductase activity; P:glycolytic process; P:oxidation-reduction process; P:glucose metabolic process; F:glyceraldehyde-3-phosphate dehydrogenase (NAD+) (phosphorylating) activity; F:oxidoreductase activity, acting on the aldehyde or oxo group of donors, NAD or NADP as acceptor	Smp_056970.1	Glyceraldehyde-3-phosphate dehydrogenase (EC 1.2.1.12)
TRINITY_GG_1976_c14_g1_i1_len_747_path_[1732	52.39	630.4	771.05	154	114.17	100.07	239.28	751.46	165.23	5.71122	9.30012	9.59068	7.26679	6.83504	6.64487	7.90256	9.55355	7.36833	Schistosoma mansoni elongation factor 1-beta, putative partial mRNA	gi|1084307912|ref|XM_018791347.1|	elongation factor 1-	F:GO:0003746; P:GO:0006414; C:GO:0005853; P:GO:0006412	F:translation elongation factor activity; P:translational elongation; C:eukaryotic translation elongation factor 1 complex; P:translation	Smp_030690.1	Elongation factor 1-beta, putative
TRINITY_GG_1664_c0_g1_i1_len_1271_path_[2542	52.32	1095.73	1768.7	303.78	266.64	235.76	441.34	1402.83	481.78	5.70929	10.0977	10.7885	8.24688	8.05875	7.88118	8.78575	10.4541	8.91223	Schistosoma mansoni strain Puerto Rico chromosome 6, complete genome	gi|353232888|emb|HE601629.1|	ACT1_SCHMA ame: Full=Actin-1	F:GO:0000166; F:GO:0005524; C:GO:0005856; C:GO:0005737	F:nucleotide binding; F:ATP binding; C:cytoskeleton; C:cytoplasm	Smp_046600.1	Putative actin-1
TRINITY_GG_176_c54_g4_i1_len_387_path_[3162	52.15	50.14	4.82	8.29	74.47	11.35	101.08	3.37		5.7046	5.64789	2.26903	3.05137	6.21859	3.50462	6.65935	1.75275		Trichodina sinonovaculae small subunit ribosomal RNA gene, partial sequence	gi|219879210|gb|FJ499386.1|	hypothetical protein OXYTRI_14247 (macronuclear)	C:GO:0016020; C:GO:0016021	C:membrane; C:integral component of membrane
TRINITY_GG_2392_c13_g1_i1_len_315_path_[1090	50.54	130.69	844.54	28.51		38.45	55.44	91.48	46.33	5.65935	7.03	9.72202	4.8334		5.26491	5.79286	6.51538	5.53387	Schistosoma mansoni unnamed protein product partial mRNA	gi|1084311261|ref|XM_018792713.1|	unnamed protein product	C:GO:0016020; C:GO:0016021	C:membrane; C:integral component of membrane	Smp_204710.1	Uncharacterized protein Smp_204710
TRINITY_GG_2750_c1_g2_i2_len_1899_path_[9986	49.9	391.84	208.22	2258.22	7359.91	9357.09	769.95	683.89	151.32	5.64097	8.61412	7.70196	11.141	12.8455	13.1918	9.58862	9.41762	7.24146	S.mansoni gene for 28S ribosomal RNA (NMRI-Puerto Rica)	gi|695740|emb|Z46503.1|	unnamed protein product			Smp_201910.1	Uncharacterized protein Smp_201910
TRINITY_GG_1798_c16_g1_i1_len_1384_path_[1362	49.31	375.6	678.9	52.99	46.97	52.18	283.09	586.6	113.86	5.62381	8.55305	9.40706	5.72765	5.55367	5.70543	8.14512	9.19623	6.83112	Schistosoma mansoni calreticulin autoantigen homolog precursor,putative partial mRNA	gi|1084310154|ref|XM_018792779.1|	CALR_SCHMA ame: Full=Calreticulin ame: Full= SM4 Flags: Precursor	C:GO:0005788; F:GO:0046872; F:GO:0005509; C:GO:0005783; F:GO:0051082; F:GO:0030246; P:GO:0006457	C:endoplasmic reticulum lumen; F:metal ion binding; F:calcium ion binding; C:endoplasmic reticulum; F:unfolded protein binding; F:carbohydrate binding; P:protein folding	Smp_030370.1	Calreticulin autoantigen homolog,putative
TRINITY_GG_503_c0_g2_i1_len_671_path_[1342	48.75	247.13	142.42	1659.73	20923.8	7642.64	688.94	679.25	155.73	5.60733	7.94913	7.15401	10.6967	14.3529	12.8999	9.42823	9.4078	7.2829	Schistosoma mansoni ribosomal RNA rRNA	gi|1084307515|ref|XR_001974600.1|	hypothetical protein Smp_107750			Smp_107750.1
TRINITY_GG_2282_c20_g1_i1_len_332_path_[354	48.19	27.34	13.15	3.5		2.3	22.19	62.36	16.27	5.59066	4.77294	3.71699	1.80735		1.20163	4.47184	5.96255	4.02414	Schistosoma mansoni strain Puerto Rico chromosome 2, complete genome	gi|353230524|emb|HE601625.1|
TRINITY_GG_2645_c41_g1_i1_len_322_path_[300	48.12	453.44	274.47	61.34	56.8	53.92	540.34	1147.62	382.16	5.58856	8.82477	8.1005	5.93876	5.82782	5.75275	9.07772	10.1644	8.57803	Schistosoma mansoni hypothetical protein partial mRNA	gi|1084299296|ref|XM_018797729.1|	F1 epsilon subunit	C:GO:0000275; F:GO:0046961; P:GO:0015986; F:GO:0046933	C:mitochondrial proton-transporting ATP synthase complex, catalytic core F(1); F:proton-transporting ATPase activity, rotational mechanism; P:ATP synthesis coupled proton transport; F:proton-transporting ATP synthase activity, rotational mechanism	Smp_064330.1	Uncharacterized protein
TRINITY_GG_1371_c10_g1_i1_len_372_path_[699	47.65	1693.16	1398.57	245.34	253.39	205.42	538.68	1905.94	403.4	5.5744	10.7255	10.4497	7.93864	7.98522	7.68243	9.07328	10.8963	8.65607	Schistosoma mansoni putative 40s ribosomal protein S27 partial mRNA	gi|1084301090|ref|XM_018798723.1|	40s ribosomal S27	F:GO:0003735; C:GO:0022627; P:GO:0000028; C:GO:0005840; C:GO:0005622; P:GO:0006412	F:structural constituent of ribosome; C:cytosolic small ribosomal subunit; P:ribosomal small subunit assembly; C:ribosome; C:intracellular; P:translation	Smp_041650.1	Putative 40s ribosomal protein S27
TRINITY_GG_500_c35_g1_i1_len_613_path_[1181	47.52	301.93	196.09	34.48	56.11	36.83	135.17	363.93	86.66	5.57046	8.23807	7.61537	5.10769	5.81019	5.20281	7.07863	8.50752	6.43729	Schistosoma mansoni translation factor sui1, putative partial mRNA	gi|1084306086|ref|XM_018791961.1|	translation factor SUI1	F:GO:0003743; P:GO:0006413	F:translation initiation factor activity; P:translational initiation	Smp_019440.1	Translation factor sui1, putative
TRINITY_GG_1728_c0_g1_i1_len_274_path_[715	47.45	1350.26	1060.39	233.52	251.11	203.98	706.66	2283.71	609.77	5.56834	10.399	10.0504	7.8674	7.97218	7.67228	9.46487	11.1572	9.25212	Schistosoma mansoni strain Puerto Rico chromosome 6, complete genome	gi|353232888|emb|HE601629.1|	ribosomal S29	F:GO:0003735; C:GO:0005840; C:GO:0005622; P:GO:0006412	F:structural constituent of ribosome; C:ribosome; C:intracellular; P:translation
TRINITY_GG_2324_c30_g1_i1_len_220_path_[399	46.98	478.19	106.33	29.52		13.46	477.44	581.67	86.78	5.55397	8.90144	6.7324	4.88362		3.75061	8.89918	9.18406	6.43929	Schistosoma mansoni strain Puerto Rico chromosome 2, complete genome	gi|353230524|emb|HE601625.1|
TRINITY_GG_1828_c0_g1_i1_len_570_path_[1288	46.91	1685.75	1394.03	226.76	166.19	175.82	528.66	2005.21	722.06	5.55182	10.7192	10.445	7.82502	7.37669	7.45796	9.0462	10.9695	9.49597	Schistosoma mansoni 60S ribosomal protein L14-like protein mRNA, complete cds	gi|108861864|gb|DQ480559.1|	60S ribosomal	F:GO:0003735; P:GO:0042273; C:GO:0022625; C:GO:0005840; C:GO:0005622; P:GO:0006412	F:structural constituent of ribosome; P:ribosomal large subunit biogenesis; C:cytosolic large ribosomal subunit; C:ribosome; C:intracellular; P:translation	Smp_175740.2	60S ribosomal protein L14, putative (60S ribosomal protein L14-like protein)
TRINITY_GG_1352_c9_g1_i1_len_475_path_[982	46.53	595.71	773.62	92.28	82.47	77.48	258.27	759.78	120.42	5.54009	9.21847	9.59548	6.52795	6.3658	6.27575	8.01274	9.56944	6.91193	Schistosoma mansoni putative groes chaperonin partial mRNA	gi|1084300814|ref|XM_018798569.1|	groes chaperonin	F:GO:0005524; C:GO:0005737; C:GO:0005759; F:GO:0046872; F:GO:0051087; P:GO:0051085; F:GO:0051082; P:GO:0006457; P:GO:0006986	F:ATP binding; C:cytoplasm; C:mitochondrial matrix; F:metal ion binding; F:chaperone binding; P:chaperone mediated protein folding requiring cofactor; F:unfolded protein binding; P:protein folding; P:response to unfolded protein	Smp_097380.1	Putative groes chaperonin
TRINITY_GG_1951_c11_g1_i1_len_967_path_[1966	46.44	962.49	1349.18	194.47	113.01	156.32	388.9	1238.22	306.49	5.5373	9.91063	10.3979	7.6034	6.82031	7.28836	8.60326	10.2741	8.2597	Schistosoma mansoni 60S ribosomal protein L19, putative partial mRNA	gi|1084307429|ref|XM_018791513.1|	60S ribosomal	F:GO:0003735; C:GO:0030529; C:GO:0022625; C:GO:0005840; C:GO:0005622; P:GO:0006412	F:structural constituent of ribosome; C:intracellular ribonucleoprotein complex; C:cytosolic large ribosomal subunit; C:ribosome; C:intracellular; P:translation	Smp_171570.1	Ribosomal protein L19
TRINITY_GG_2735_c2_g1_i1_len_221_path_[397	46.22	64.8	20.9			5.41		30.14		5.53045	6.01792	4.38543			2.43563		4.91361		Schistosoma rodhaini genome assembly S_rodhaini_Burundi ,scaffold SROB_scaffold0000989	gi|689517251|emb|LL957967.1|
TRINITY_GG_668_c54_g1_i1_len_2310_path_[2288	46.08	638.85	925.97	116.99	151.64	83.51	236.07	950.2	201.68	5.52607	9.31933	9.85482	6.87024	7.24451	6.38388	7.88307	9.89209	7.65592	Schistosoma mansoni strain Puerto Rico chromosome 1, complete genome	gi|353228410|emb|HE601624.1|	heat shock	F:GO:0005524; F:GO:0051082; P:GO:0006457; P:GO:0006950	F:ATP binding; F:unfolded protein binding; P:protein folding; P:response to stress	Smp_072330.2	Putative heat shock protein
TRINITY_GG_2445_c9_g1_i1_len_880_path_[858	45.69	1027.15	1223.15	214.5	196.41	193.4	462.72	1490.95	332.83	5.51381	10.0044	10.2564	7.74483	7.61772	7.59544	8.854	10.542	8.37864	Schistosoma mansoni 60S ribosomal protein L8, putative partial mRNA	gi|1084309800|ref|XM_018790535.1|	60S ribosomal	F:GO:0003723; F:GO:0003735; P:GO:0002181; C:GO:0022625; C:GO:0015934; C:GO:0005840; C:GO:0005622; P:GO:0006412	F:RNA binding; F:structural constituent of ribosome; P:cytoplasmic translation; C:cytosolic large ribosomal subunit; C:large ribosomal subunit; C:ribosome; C:intracellular; P:translation	Smp_051260.1	60S ribosomal protein L8, putative
TRINITY_GG_265_c4_g3_i1_len_836_path_[4079	45.49	166.97	337.61	33.94	32.85	23.93	102.08	239.62	171.26	5.50748	7.38345	8.39921	5.08491	5.03782	4.58075	6.67356	7.9046	7.42004	Schistosoma mansoni putative calmodulin partial mRNA	gi|1084305623|ref|XM_018790190.1|	putative calmodulin	F:GO:0005509	F:calcium ion binding	Smp_026560.2	Putative calmodulin
TRINITY_GG_1671_c52_g1_i1_len_885_path_[865	45.36	477.18	549.35	71.47	34.41	60.03	224.87	661.01	188.84	5.50335	8.89839	9.10158	6.15927	5.10476	5.90761	7.81295	9.36853	7.56102	Schistosoma mansoni putative transcription factor btf3 partial mRNA	gi|1084299748|ref|XM_018797980.1|	transcription factor btf3			Smp_002180.1	Transcription factor BTF3
TRINITY_GG_2711_c0_g1_i1_len_280_path_[515	44.82	801.8	49.78	4.4		10.17	307.72	133.47	2061.06	5.48607	9.6471	5.63749	2.1375		3.34625	8.26547	7.06037	11.0092	Schistosoma mansoni strain Puerto Rico chromosome 5, complete genome	gi|353232596|emb|HE601628.1|
TRINITY_GG_637_c4_g1_i1_len_223_path_[401	44.75						7.85	19.46		5.48382						2.97269	4.28244		Schistosoma mansoni strain Puerto Rico chromosome 1, complete genome	gi|353228410|emb|HE601624.1|	endonuclease-reverse transcriptase	P:GO:0090305; F:GO:0003964; F:GO:0004519; P:GO:0006278	P:nucleic acid phosphodiester bond hydrolysis; F:RNA-directed DNA polymerase activity; F:endonuclease activity; P:RNA-dependent DNA biosynthetic process
TRINITY_GG_1498_c50_g1_i1_len_1514_path_[2983	44.5	530.56	558.88	44.23	42.39	44.67	520.47	1145.23	151	5.47573	9.05137	9.12639	5.46695	5.40565	5.48123	9.02367	10.1614	7.2384	Schistosoma mansoni putative alpha tubulin partial mRNA	gi|1084298903|ref|XM_018797513.1|	alpha tubulin	F:GO:0005525; F:GO:0000166; C:GO:0005856; C:GO:0005737; F:GO:0003924; F:GO:0005200; C:GO:0005874; P:GO:0007017	F:GTP binding; F:nucleotide binding; C:cytoskeleton; C:cytoplasm; F:GTPase activity; F:structural constituent of cytoskeleton; C:microtubule; P:microtubule-based process	Smp_090120.1	Tubulin alpha chain
TRINITY_GG_2119_c47_g1_i1_len_1002_path_[2258	44.46	912.58	1139.67	172.98	98.35	153.41	331.2	1255.57	212.46	5.47444	9.83381	10.1544	7.43446	6.61985	7.26125	8.37156	10.2941	7.73105	Schistosoma mansoni putative 60s ribosomal protein L7a partial mRNA	gi|1084295056|ref|XM_018796414.1|	ribosomal L7a	C:GO:0030529; P:GO:0042254; C:GO:0005840	C:intracellular ribonucleoprotein complex; P:ribosome biogenesis; C:ribosome	Smp_210310.1	Putative 60s ribosomal protein L7a
TRINITY_GG_308_c0_g1_i1_len_386_path_[746	44.43	10.08	14.53	3.73	118.13	0.41	2.05		50.81	5.47346	3.33342	3.86096	1.89918	6.88423	-1.2863	1.03562		5.66704	PREDICTED: Aedes aegypti elongation factor 1-alpha (LOC23687721), transcript variant X4, mRNA	gi|1218261014|ref|XM_021853584.1|	elongation factor 1-alpha 2			Smp_099870.1	Elongation factor 1-alpha
TRINITY_GG_1260_c2_g1_i1_len_695_path_[1371	44.38	1574.74	1268.73	216.3	172.88	166.77	656.15	1844.89	732.03	5.47184	10.6209	10.3092	7.75689	7.43363	7.38172	9.35788	10.8493	9.51576	Schistosoma mansoni Translationally-controlled tumor protein homolog (TCTP) (Histamine-releasing factor), putative partial mRNA	gi|1084310406|ref|XM_018790429.1|	Translationally-controlled tumor homolog (TCTP) (Histamine-releasing factor)			Smp_054240.1	Translationally-controlled tumor protein homolog (TCTP) (Histamine-releasing factor), putative
TRINITY_GG_1498_c11_g1_i1_len_541_path_[1086	44.35	1388.42	1142.95	218.53	314.28	178.47	605	2113.67	445.13	5.47086	10.4392	10.1585	7.77169	8.29591	7.47954	9.24079	11.0455	8.79808	Schistosoma mansoni putative 40s ribosomal protein S14 partial mRNA	gi|1084298879|ref|XM_018797501.1|	40S ribosomal S14	P:GO:0000462; F:GO:0003735; C:GO:0030529; F:GO:0048027; C:GO:0022627; P:GO:0000028; C:GO:0005840; F:GO:0070181; P:GO:0006412	P:maturation of SSU-rRNA from tricistronic rRNA transcript (SSU-rRNA, 5.8S rRNA, LSU-rRNA); F:structural constituent of ribosome; C:intracellular ribonucleoprotein complex; F:mRNA 5'-UTR binding; C:cytosolic small ribosomal subunit; P:ribosomal small subunit assembly; C:ribosome; F:small ribosomal subunit rRNA binding; P:translation	Smp_053830.1	Putative 40s ribosomal protein S14
TRINITY_GG_838_c115_g1_i1_len_388_path_[731	44	14.97	4.79	15.98	117	56.04	50.85	2.42	40.25	5.45943	3.904	2.26003	3.9982	6.87036	5.80839	5.66818	1.27501	5.33092	Ichthyophthirius multifiliis isolate Ich.BR 18S ribosomal RNA gene, partial sequence; internal transcribed spacer 1, 5.8S ribosomal RNA gene, and internal transcribed spacer 2, complete sequence; and 28S ribosomal RNA gene, partial sequence	gi|1073548544|gb|KU219950.1|	UNKNOWN
TRINITY_GG_2481_c18_g1_i1_len_492_path_[939	43.99	1695.23	1388.65	207.75	233.89	191.34	565.17	2182.93	488.74	5.4591	10.7273	10.4395	7.6987	7.86969	7.57999	9.14254	11.0921	8.93292	Schistosoma mansoni putative 30s ribosomal protein S8 partial mRNA	gi|1084295398|ref|XM_018798960.1|	30s ribosomal S8	F:GO:0003735; C:GO:0030529; C:GO:0005840; P:GO:0006412	F:structural constituent of ribosome; C:intracellular ribonucleoprotein complex; C:ribosome; P:translation	Smp_076740.1	Putative 30s ribosomal protein S8
TRINITY_GG_1788_c0_g1_i1_len_648_path_[1298	43.96	1351.81	1129.79	183.69	173	148.7	460.35	1683.09	440.81	5.45812	10.4007	10.1418	7.52113	7.43463	7.21626	8.84659	10.7169	8.78401	Schistosoma mansoni putative 60s ribosomal protein L11 partial mRNA	gi|1084300412|ref|XM_018798347.1|	60s ribosomal L11	F:GO:0003735; C:GO:0030529; C:GO:0022625; C:GO:0005840; P:GO:0000027; C:GO:0005622; P:GO:0006412	F:structural constituent of ribosome; C:intracellular ribonucleoprotein complex; C:cytosolic large ribosomal subunit; C:ribosome; P:ribosomal large subunit assembly; C:intracellular; P:translation	Smp_050940.1	Putative 60s ribosomal protein L11
TRINITY_GG_1976_c25_g1_i1_len_1170_path_[2295	43.83	1370.36	4469.85	372.01	171.44	162.06	101.4	1472.45	934.07	5.45385	10.4203	12.126	8.5392	7.42156	7.34038	6.66391	10.524	9.86739	Schistosoma mansoni hypothetical protein partial mRNA	gi|1084307935|ref|XM_018791357.1|	hypothetical protein Smp_179420			Smp_179420.1	Uncharacterized protein
TRINITY_GG_2672_c54_g1_i1_len_283_path_[521	43.6	2917.37	2214.61	440.99	153.99	277.4	983.31	4733.13	860.19	5.44626	11.5105	11.1128	8.7846	7.26669	8.11582	9.9415	12.2086	9.74851	Schistosoma mansoni strain Puerto Rico chromosome 5, complete genome	gi|353232596|emb|HE601628.1|	40S ribosomal S28	F:GO:0003735; C:GO:0005840; C:GO:0005622; P:GO:0006412	F:structural constituent of ribosome; C:ribosome; C:intracellular; P:translation
TRINITY_GG_1068_c20_g1_i1_len_656_path_[1267	43.22	734.67	714.85	94	102.05	84.67	226.33	796.9	157.59	5.43363	9.52095	9.4815	6.55459	6.67313	6.40378	7.82228	9.63825	7.30003	Schistosoma mansoni 60S ribosomal protein L22, putative partial mRNA	gi|1084306822|ref|XM_018791728.1|	60S ribosomal	F:GO:0003735; P:GO:0002181; C:GO:0022625; C:GO:0005840; C:GO:0005622; P:GO:0006412	F:structural constituent of ribosome; P:cytoplasmic translation; C:cytosolic large ribosomal subunit; C:ribosome; C:intracellular; P:translation	Smp_085300.1	60S ribosomal protein L22, putative
TRINITY_GG_2031_c10_g2_i1_len_603_path_[2594	43.13	230.59	2988.7	106.97	38.29	57.68	22.53	133.72	28.34	5.43062	7.84919	11.5453	6.74106	5.2589	5.85	4.49378	7.06307	4.82477	Schistosoma mansoni hypothetical protein partial mRNA	gi|1084312997|ref|XM_018792610.1|	hypothetical protein Smp_165590, partial			Smp_165590.1	Uncharacterized protein (Fragment)
TRINITY_GG_2104_c15_g1_i1_len_315_path_[293	43.08	257.28	261.05	39.68		52.27	317.22	602.43	35.97	5.42895	8.0072	8.02818	5.31034		5.70791	8.30934	9.23465	5.16872	Schistosoma mansoni strain Puerto Rico chromosome W, complete genome	gi|360043576|emb|HE601631.1|	uncharacterized protein Smp_200510			Smp_200510.1	Uncharacterized protein Smp_200510
TRINITY_GG_1729_c0_g1_i1_len_339_path_[633	43.07	117.65	194.88	22.57		19.24	89.67	124.61	52.6	5.42861	6.87836	7.60644	4.49633		4.26604	6.48655	6.96128	5.71699	Schistosoma mansoni strain Puerto Rico chromosome 6, complete genome	gi|353232888|emb|HE601629.1|	SJCHGC06488 protein	C:GO:0016020	C:membrane	Smp_075210.2	Putative prohibitin
TRINITY_GG_484_c1_g1_i1_len_340_path_[318	42.81	402.7	237.39	24.03		23.36	170.4	498.52	117.63	5.41988	8.65356	7.89112	4.58676		4.54597	7.41278	8.96151	6.87811	Schistosoma mansoni sec61 gamma subunit, putative partial mRNA	gi|1084313206|ref|XM_018792154.1|	transport Sec61 subunit	P:GO:0071806; P:GO:0006605; F:GO:0015450; C:GO:0016020; P:GO:0015031; C:GO:0016021; P:GO:0006886; C:GO:0005622	P:protein transmembrane transport; P:protein targeting; F:P-P-bond-hydrolysis-driven protein transmembrane transporter activity; C:membrane; P:protein transport; C:integral component of membrane; P:intracellular protein transport; C:intracellular	Smp_036940.1	Sec61 gamma subunit, putative
TRINITY_GG_41_c6_g1_i1_len_343_path_[1176	42.03	6.38					2.58			5.39335	2.67356					1.36737			Cryptodifflugia operculata clone 9 actin gene, partial cds	gi|345452574|gb|JF694305.1|	actin, partial			Smp_046600.1	Putative actin-1
TRINITY_GG_131_c66_g1_i1_len_230_path_[208	41.92	43.07	17.64			2.13	28.68	88.5		5.38957	5.42861	4.14078			1.09085	4.84197	6.46761		Schistosoma mansoni strain Puerto Rico chromosome W, complete genome	gi|360043576|emb|HE601631.1|
TRINITY_GG_826_c33_g1_i1_len_400_path_[755	41.61	810.26	568.31	133.38	147.51	124.19	793.81	1167.32	160.61	5.37886	9.66224	9.15053	7.0594	7.20467	6.95641	9.63265	10.189	7.32742	Schistosoma mansoni strain Puerto Rico chromosome 1, complete genome	gi|353228410|emb|HE601624.1|	maguk P55 subfamily member 2,			Smp_192170.1	Maguk P55 subfamily member 2,6, putative
TRINITY_GG_869_c12_g1_i1_len_1301_path_[3037	41.47	833.71	677.24	217.83	32.45	111.97	65.78	749.39	511.46	5.374	9.7034	9.40352	7.76706	5.02015	6.80697	6.03958	9.54957	8.99848	Schistosoma mansoni strain Puerto Rico chromosome 1, complete genome	gi|353228410|emb|HE601624.1|	egg CP391S-like	C:GO:0016020; C:GO:0016021	C:membrane; C:integral component of membrane	Smp_173350.2	Egg protein CP391S-like
TRINITY_GG_1670_c88_g1_i1_len_228_path_[411	41.41					3.21	7.29	22.51		5.37191					1.68257	2.86592	4.49249		Schistosoma mansoni strain Puerto Rico chromosome 6, complete genome	gi|353232888|emb|HE601629.1|
TRINITY_GG_353_c61_g33_i1_len_1467_path_[4334	41.28	7.04		327.35	8569.28	893.63	140.49		38.37	5.36737	2.81558		8.35469	13.065	9.80353	7.13432		5.26191	Planorbis planorbis isolate plrp_2 5.8S ribosomal RNA gene, partial sequence; internal transcribed spacer 2, complete sequence; and 28S ribosomal RNA gene, partial sequence	gi|973291006|gb|KU341309.1|	hypothetical protein OXYTRI_14248 (macronuclear)
TRINITY_GG_1498_c7_g1_i1_len_458_path_[926	41.18	372.88	363.22	60.62	29.18	39.61	110.92	202.85	91.18	5.36387	8.54257	8.5047	5.92172	4.86691	5.30779	6.79338	7.66427	6.51065	Schistosoma mansoni hypothetical protein partial mRNA	gi|1084314098|ref|XM_018792452.1|	hypothetical protein Smp_175670.1	C:GO:0016020; C:GO:0016021	C:membrane; C:integral component of membrane	Smp_175670.1	Uncharacterized protein
TRINITY_GG_2672_c32_g1_i1_len_736_path_[1427	41.1	722.41	664.22	102.6	87.33	80.95	287.09	1000.26	247.16	5.36107	9.49667	9.37552	6.68089	6.44841	6.33896	8.16536	9.96616	7.9493	Schistosoma mansoni nucleoside diphosphate kinase partial mRNA	gi|1084299010|ref|XM_018797570.1|	nucleoside diphosphate kinase	P:GO:0006228; P:GO:0006241; P:GO:0006183; P:GO:0006165; F:GO:0004550; P:GO:0016310; F:GO:0016740; F:GO:0016301; C:GO:0005622	P:UTP biosynthetic process; P:CTP biosynthetic process; P:GTP biosynthetic process; P:nucleoside diphosphate phosphorylation; F:nucleoside diphosphate kinase activity; P:phosphorylation; F:transferase activity; F:kinase activity; C:intracellular	Smp_092750.1	Nucleoside diphosphate kinase (EC 2.7.4.6)
TRINITY_GG_621_c14_g1_i1_len_229_path_[207	40.79	759.21	4827.22	232.47	285.92	128	165.25	84.27	150.42	5.35014	9.56836	12.237	7.8609	8.15947	7	7.36851	6.39695	7.23285	Schistosoma mansoni strain Puerto Rico chromosome 1, complete genome	gi|353228410|emb|HE601624.1|
TRINITY_GG_2514_c2_g1_i1_len_229_path_[207	40.79		18.35							5.35014		4.19771							Schistosoma mansoni strain Puerto Rico chromosome 3, complete genome	gi|360042640|emb|HE601626.1|
TRINITY_GG_80_c6_g1_i1_len_526_path_[504	39.66	1696.8	1456.41	233.27	234.26	182.27	608.79	2147.53	615.38	5.30961	10.7286	10.5082	7.86586	7.87197	7.50993	9.2498	11.0685	9.26533	Schistosoma mansoni putative 30s ribosomal protein S12 family member partial mRNA	gi|1084304905|ref|XM_018789880.1|	30s ribosomal S12 family member	F:GO:0003735; C:GO:0030529; C:GO:0022627; C:GO:0015935; C:GO:0005840; C:GO:0005622; P:GO:0006412	F:structural constituent of ribosome; C:intracellular ribonucleoprotein complex; C:cytosolic small ribosomal subunit; C:small ribosomal subunit; C:ribosome; C:intracellular; P:translation	Smp_074470.1	Putative 30s ribosomal protein S12 family member
TRINITY_GG_1794_c0_g1_i1_len_529_path_[507	39.32	1915.59	2181.19	165.06	185.79	323.1	1339.17	2232.55	400.73	5.29719	10.9036	11.0909	7.36685	7.53753	8.33584	10.3871	11.1245	8.64649	Schistosoma mansoni histone H3, putative partial mRNA	gi|1084310262|ref|XM_018792822.1|	histone -like			Smp_082240.1	Histone H3
TRINITY_GG_2119_c18_g1_i1_len_525_path_[1083	39.2	3004.73	1862.35	924.56	373.24	358.42	203.04	2010.92	1470.21	5.29278	11.553	10.8629	9.85262	8.54396	8.48551	7.66562	10.9736	10.5218	Schistosoma mansoni hypothetical protein partial mRNA	gi|1084295018|ref|XM_018796393.1|	hypothetical protein Smp_122760.1			Smp_122760.3	Uncharacterized protein
TRINITY_GG_161_c10_g1_i1_len_1349_path_[2703	39.06	755.39	1071.61	172.55	172.8	139.4	345.15	1069.6	282.53	5.28762	9.56108	10.0656	7.43087	7.43296	7.12309	8.43108	10.0629	8.14226	Schistosoma mansoni putative 60s ribosomal protein L3 partial mRNA	gi|1084303356|ref|XM_018789245.1|	60s ribosomal L3	F:GO:0003735; C:GO:0030529; C:GO:0022625; C:GO:0005840; P:GO:0000027; C:GO:0005622; P:GO:0006412	F:structural constituent of ribosome; C:intracellular ribonucleoprotein complex; C:cytosolic large ribosomal subunit; C:ribosome; P:ribosomal large subunit assembly; C:intracellular; P:translation	Smp_047200.1	Putative 60s ribosomal protein L3
TRINITY_GG_1975_c8_g1_i1_len_356_path_[838	38.96	655.35	913.89	267.85		168.16	45.45	528.37	321.05	5.28392	9.35612	9.83588	8.06528		7.39369	5.50621	9.0454	8.32665	Schistosoma rodhaini genome assembly S_rodhaini_Burundi ,scaffold SROB_scaffold0008617	gi|686669083|emb|LL965598.1|
TRINITY_GG_2665_c7_g1_i1_len_416_path_[787	38.79	153.72	341.69	18.39	34.38	8.92	3.59	68.39	17.73	5.27761	7.26416	8.41654	4.20085	5.1035	3.15704	1.84398	6.09571	4.14812	Schistosoma mansoni hypothetical protein partial mRNA	gi|1084299088|ref|XM_018797614.1|	hypothetical protein Smp_153370			Smp_153370.1	Uncharacterized protein
TRINITY_GG_421_c0_g1_i1_len_593_path_[571	38.75	2.49				0.6	12.41	3.67	15.15	5.27612	1.31615				-0.736966	3.63343	1.87578	3.92125	Schistosoma mansoni calcium-binding protein mRNA, 3' end	gi|294855|gb|M80260.1|SCMCBP	SM16_SCHMA ame: Full=16 kDa calcium-binding ame: Full=Egg antigen SME16	F:GO:0046872; F:GO:0005509	F:metal ion binding; F:calcium ion binding	Smp_096390.1	Similar to 16 kDa calcium-binding protein
TRINITY_GG_2908_c5_g2_i1_len_656_path_[2051	38.42	331.19	903.87	107.52	85.04	30.45	4.31	33.74	53.18	5.26379	8.37152	9.81997	6.74846	6.41007	4.92837	2.10769	5.07639	5.73281	Schistosoma mansoni hypothetical protein partial mRNA	gi|1084310139|ref|XM_018790473.1|	hypothetical protein Smp_056460.1			Smp_056460.1	Uncharacterized protein
TRINITY_GG_911_c1_g32_i1_len_357_path_[1217	38.01	1485.25	641.54	104.48	45.78	112.84	7178.45	3561.56	851.32	5.24831	10.5365	9.3254	6.70708	5.51665	6.81813	12.8095	11.7983	9.73356	Schistosoma mansoni strain Puerto Rico complete mitochondrial genome	gi|349583592|emb|HE601612.1|
TRINITY_GG_405_c1_g1_i1_len_363_path_[710	37.49	874.29	884.1	114.77		108.35	336.31	669.3	320.26	5.22843	9.77197	9.78807	6.8426		6.75956	8.39365	9.38651	8.3231	Schistosoma mansoni putative calmodulin (CaM) partial mRNA	gi|1084302255|ref|XM_018788702.1|	calmodulin ( )	F:GO:0005509	F:calcium ion binding	Smp_032950.1	Putative calmodulin (CaM)
TRINITY_GG_157_c202_g1_i1_len_427_path_[809	37.06	855.62	700.85	73.33	98.54	98.74	550	1323.48	194.79	5.21179	9.74083	9.45296	6.19633	6.62264	6.62556	9.10329	10.3701	7.60578	Schistosoma haematobium Dynein 8 kDa light chain, flagellar outer arm partial mRNA	gi|844877363|ref|XM_012946525.1|	Dynein 8 kDa light flagellar outer	C:GO:0031514; C:GO:0030286; C:GO:0005875; P:GO:0007017	C:motile cilium; C:dynein complex; C:microtubule associated complex; P:microtubule-based process	Smp_040680.1	Putative cytoplasmic dynein light chain
TRINITY_GG_2524_c95_g1_i1_len_428_path_[406	36.91	158.73	108.31	24.69		9.83	32.53	194.27	59.04	5.20594	7.31043	6.75902	4.62585		3.29719	5.0237	7.60192	5.88362	Schistosoma mansoni strain Puerto Rico chromosome 3, complete genome	gi|360042640|emb|HE601626.1|	Exosome complex component MTR3
TRINITY_GG_1015_c23_g1_i1_len_236_path_[214	36.88							16.05		5.20477							4.0045		Schistosoma mansoni strain Puerto Rico chromosome 1, complete genome	gi|353228410|emb|HE601624.1|
TRINITY_GG_2739_c3_g1_i1_len_1179_path_[2362	36.57	898.82	1028.06	187.72	137.53	128.32	528.67	1312.53	424.33	5.19259	9.81189	10.0057	7.55244	7.1036	7.0036	9.04622	10.3581	8.72904	Schistosoma mansoni Sm23, putative partial mRNA	gi|1084307992|ref|XM_018791303.1|	IM23_SCHMA ame: Full=23 kDa integral membrane ame: Full=Sm23	C:GO:0016020; C:GO:0016021	C:membrane; C:integral component of membrane	Smp_017430.1	Tetraspanin
TRINITY_GG_505_c0_g1_i1_len_561_path_[3358	36.52	2.71		34.47	21.27	55.34	44.92	1.99	158.79	5.19061	1.43829		5.10727	4.41075	5.79025	5.48929	0.992768	7.31098	Trichodina sinonovaculae small subunit ribosomal RNA gene, partial sequence	gi|219879210|gb|FJ499386.1|	hypothetical protein OXYTRI_13058 (macronuclear)
TRINITY_GG_2392_c36_g1_i1_len_237_path_[215	36.37	5.6	16.3	4.14		1.4	53.69	116.54		5.18468	2.48543	4.0268	2.04963		0.485427	5.74658	6.86468		Schistosoma rodhaini genome assembly S_rodhaini_Burundi ,scaffold SROB_scaffold0023603	gi|689532004|emb|LL982281.1|
TRINITY_GG_576_c3_g1_i1_len_1061_path_[2102	36.29	1861.69	1234.3	181.74	152.64	87	1614.48	2683.44	374.15	5.1815	10.8624	10.2695	7.50573	7.25399	6.44294	10.6569	11.3899	8.54747	TPA_exp: Schistosoma mansoni Perere non-LTR retrotransposon mRNA, complete sequence	gi|44829166|tpg|BK004067.1|	TPA_exp: pol poly			Smp_107700.1	Uncharacterized protein
TRINITY_GG_2488_c16_g1_i1_len_497_path_[949	36.08	153.13	62.54	24.05		11.86	45.69	150.51	39.53	5.17313	7.25861	5.96671	4.58796		3.56803	5.51381	7.23372	5.30488	Schistosoma mansoni hypothetical protein partial mRNA	gi|1084296898|ref|XM_018799793.1|	hypothetical protein Smp_100110			Smp_100110.1	Uncharacterized protein
TRINITY_GG_1693_c9_g1_i1_len_434_path_[413	36.04	424.03	195.76	44.17	31.94	27.46	145.48	611.81	131.75	5.17153	8.72802	7.61294	5.46499	4.99729	4.77926	7.18468	9.25694	7.04166	Schistosoma mansoni strain Puerto Rico chromosome 6, complete genome	gi|353232888|emb|HE601629.1|	splicing factor 3B subunit 5			Smp_135740.1	Uncharacterized protein
TRINITY_GG_1359_c14_g1_i1_len_239_path_[433	35.4		32.59		124.25	1.36		3.85		5.14568		5.02636		6.9571	0.443607		1.94486
TRINITY_GG_2578_c11_g1_i1_len_1676_path_[3470	35.1	248.77	424.84	43.78	37.8	23.25	138.95	395.62	77.72	5.1334	7.95867	8.73078	5.4522	5.24031	4.53916	7.11842	8.62797	6.28021	Schistosoma mansoni putative protein disulfide-isomerase ER-60 precursor (ERP60) partial mRNA	gi|1084296284|ref|XM_018799451.1|	disulfide-isomerase ER-60 precursor (ERP60)	F:GO:0003756; P:GO:0045454; C:GO:0005783; P:GO:0006457; P:GO:0034976; F:GO:0016853	F:protein disulfide isomerase activity; P:cell redox homeostasis; C:endoplasmic reticulum; P:protein folding; P:response to endoplasmic reticulum stress; F:isomerase activity	Smp_079770.1	Protein disulfide-isomerase (EC 5.3.4.1)
TRINITY_GG_718_c52_g1_i1_len_375_path_[705	35.07	444.4	476.83	70.1	69.44	51.88	554.01	946.75	121.11	5.13217	8.79572	8.89733	6.13134	6.1177	5.69711	9.11377	9.88684	6.92017	Schistosoma mansoni strain Puerto Rico chromosome 6, complete genome	gi|353232888|emb|HE601629.1|
TRINITY_GG_2179_c3_g1_i1_len_240_path_[435	34.93	64.7					12.4	15.21		5.12639	6.01569					3.63227	3.92695		Schistosoma mansoni strain Puerto Rico chromosome 2, complete genome	gi|353230524|emb|HE601625.1|
TRINITY_GG_2197_c4_g1_i1_len_379_path_[357	34.49	255.67	310.88	28.29	81.51	35.27	121.04	293.55	84.15	5.10811	7.99814	8.28021	4.82222	6.34891	5.14037	6.91934	8.19746	6.39489	Schistosoma mansoni putative serine/arginine rich splicing factor partial mRNA	gi|1084293758|ref|XM_018795692.1|	Splicing arginine serine-rich 2	F:GO:0000166; F:GO:0003676	F:nucleotide binding; F:nucleic acid binding	Smp_113620.3	Putative serine/arginine rich splicing factor
TRINITY_GG_2148_c4_g1_i1_len_582_path_[560	34.13	1063.47	1489.57	185.88	181.36	244.33	391.93	925.9	207.52	5.09297	10.0546	10.5407	7.53823	7.50271	7.93269	8.61445	9.85471	7.69711	Schistosoma mansoni putative 60s ribosomal protein L21 partial mRNA	gi|1084293296|ref|XM_018795436.1|	60s ribosomal L21	F:GO:0003735; C:GO:0022625; C:GO:0005840; C:GO:0005622; P:GO:0006412	F:structural constituent of ribosome; C:cytosolic large ribosomal subunit; C:ribosome; C:intracellular; P:translation	Smp_022560.2	Putative 60s ribosomal protein L21
TRINITY_GG_1985_c14_g1_i1_len_1321_path_[1299	34.02	907.63	963.99	127.92	99.14	111.6	575.91	1322.99	238.5	5.08831	9.82596	9.91287	6.9991	6.6314	6.80219	9.1697	10.3696	7.89785	Schistosoma mansoni Y box binding protein, putative partial mRNA	gi|1084309130|ref|XM_018790907.1|	Y box binding	F:GO:0003676; F:GO:0003677; P:GO:0006355	F:nucleic acid binding; F:DNA binding; P:regulation of transcription, DNA-templated	Smp_097800.1	Y box binding protein, putative (Y-box binding protein) (Y-box binding protein homolog)
TRINITY_GG_2003_c1_g1_i1_len_383_path_[361	33.81	450.04	285.03	51.67	39.96	39.56	341.56	862.24	319.67	5.07938	8.81391	8.15497	5.69125	5.32048	5.30597	8.416	9.75195	8.32044	Schistosoma mansoni hypothetical protein partial mRNA	gi|1084308890|ref|XM_018790813.1|	hypothetical protein Smp_136590.1	F:GO:0004129; C:GO:0016020; C:GO:0016021; P:GO:1902600	F:cytochrome-c oxidase activity; C:membrane; C:integral component of membrane; P:hydrogen ion transmembrane transport	Smp_136590.1	Uncharacterized protein
TRINITY_GG_2726_c0_g1_i1_len_317_path_[2416	33.22	121.23	102.09	11.21		13.66	39.49	109.32	60.89	5.05398	6.9216	6.6737	3.48671		3.77189	5.30342	6.77241	5.92813	Schistosoma rodhaini genome assembly S_rodhaini_Burundi ,scaffold SROB_scaffold0014315	gi|689525727|emb|LL971373.1|
TRINITY_GG_1042_c6_g1_i3_len_244_path_[2184	33.15	154.26	74.23	15.07		12.72	29.59	137.8	121.61	5.05094	7.26922	6.21393	3.91361		3.66903	4.88704	7.10643	6.92612	Schistosoma mansoni egg protein CP391S-like partial mRNA	gi|1084313003|ref|XM_018792632.1|	hypothetical protein Smp_175670.1	C:GO:0016020; C:GO:0016021	C:membrane; C:integral component of membrane	Smp_175670.1	Uncharacterized protein
TRINITY_GG_1246_c4_g1_i2_len_245_path_[481	33.06	505.19	790.56	102.61	116.25	97.91	17.48	17.15	347.43	5.04701	8.98068	9.62673	6.68103	6.86109	6.61338	4.12763	4.10014	8.44058	Schistosoma mansoni hypothetical protein partial mRNA	gi|1084314213|ref|XM_018792416.1|				Smp_156830.1	Uncharacterized protein
TRINITY_GG_884_c6_g1_i1_len_942_path_[920	32.97	862.4	817.42	166.86	53.06	138.46	302.05	1179.39	193.77	5.04308	9.75221	9.67493	7.38249	5.72955	7.11333	8.23864	10.2038	7.5982	Schistosoma mansoni putative ribosomal protein S2, eukaryotic and archaeal form partial mRNA	gi|1084292539|ref|XM_018795018.1|	ribosomal eukaryotic and archaeal form	C:GO:0022627; P:GO:0000447; P:GO:0000028; C:GO:0005840; C:GO:0005622; P:GO:0006412; P:GO:0006407; P:GO:0000461; F:GO:0003735; C:GO:0030529; C:GO:0005737; C:GO:0015935; C:GO:0030686	C:cytosolic small ribosomal subunit; P:endonucleolytic cleavage in ITS1 to separate SSU-rRNA from 5.8S rRNA and LSU-rRNA from tricistronic rRNA transcript (SSU-rRNA, 5.8S rRNA, LSU-rRNA); P:ribosomal small subunit assembly; C:ribosome; C:intracellular; P:translation; P:rRNA export from nucleus; P:endonucleolytic cleavage to generate mature 3'-end of SSU-rRNA from (SSU-rRNA, 5.8S rRNA, LSU-rRNA); …	Smp_179180.1	40S ribosomal protein SA
TRINITY_GG_729_c2_g1_i1_len_565_path_[1085	32.33	385.07	178.41	60.32	165.25	62.41	297.85	669.11	122.84	5.0148	8.58898	7.47905	5.91456	7.36851	5.96371	8.21844	9.3861	6.94064	Schistosoma mansoni strain Puerto Rico chromosome 4, complete genome	gi|353231633|emb|HE601627.1|	hypothetical protein Smp_185340	C:GO:0016020; C:GO:0016021	C:membrane; C:integral component of membrane	Smp_185340.1	Uncharacterized protein
TRINITY_GG_1363_c72_g1_i1_len_219_path_[393	32.13						10.09			5.00585						3.33485			Schistosoma mansoni strain Puerto Rico chromosome 7, complete genome	gi|353233529|emb|HE601630.1|	TPA_exp: pol poly			Smp_107700.1	Uncharacterized protein
TRINITY_GG_443_c0_g1_i1_len_322_path_[469	32.1	127.35	261.8	12.65		25.53	84.57	344.95	148.44	5.0045	6.99266	8.03232	3.66107		4.67412	6.40207	8.43024	7.21374	Schistosoma mansoni strain Puerto Rico chromosome 4, complete genome	gi|353231633|emb|HE601627.1|				Smp_175670.2	Uncharacterized protein
TRINITY_GG_2739_c8_g1_i1_len_948_path_[1987	31.66	515.95	186.82	2081.88	7262.92	7918.71	722.65	715.86	226.84	4.98459	9.01109	7.54551	11.0237	12.8263	12.951	9.49715	9.48353	7.82553	Schistosoma mansoni 28S large subunit ribosomal RNA gene, partial sequence	gi|28273285|gb|AY157173.1|	unnamed protein product			Smp_201270.1	Uncharacterized protein Smp_201270
TRINITY_GG_1154_c4_g1_i1_len_978_path_[1911	31.49	613.93	818.46	116.71	121.58	66.18	258.93	741.93	242.32	4.97682	9.26193	9.67677	6.86678	6.92576	6.04832	8.01642	9.53514	7.92077	Schistosoma mansoni 14-3-3 epsilon 2 partial mRNA	gi|1084307377|ref|XM_018791529.1|	14-3-3 epsilon 2	F:GO:0019904	F:protein domain specific binding	Smp_002410.1	14-3-3 epsilon 2
TRINITY_GG_1181_c0_g1_i1_len_616_path_[594	31.46	172.35	196.99	33.66	74.3	17.9	104.85	217.78	62.16	4.97545	7.4292	7.62198	5.07296	6.21529	4.16189	6.71218	7.76673	5.95791	Schistosoma mansoni translocon-associated protein, gamma subunit,putative partial mRNA	gi|1084311218|ref|XM_018799586.1|	translocon-associated gamma subunit,	P:GO:0006614; C:GO:0016020; C:GO:0016021; C:GO:0005622	P:SRP-dependent cotranslational protein targeting to membrane; C:membrane; C:integral component of membrane; C:intracellular	Smp_074700.1	Translocon-associated protein, gamma subunit,putative
TRINITY_GG_1746_c10_g1_i1_len_399_path_[753	31.35	341.06	254.84	46.68		34.28	158.59	454.58	200.69	4.97039	8.41388	7.99345	5.54473		5.0993	7.30916	8.82839	7.64882	Schistosoma mansoni strain Puerto Rico chromosome 6, complete genome	gi|353232888|emb|HE601629.1|	hypothetical protein Smp_066590			Smp_066590.1	Uncharacterized protein
TRINITY_GG_2908_c24_g1_i1_len_1857_path_[1835	31.31	233.44	384.11	29.62	72.24	26.3	173.17	409.41	76.75	4.96855	7.86691	8.58538	4.8885	6.17473	4.71699	7.43605	8.6774	6.26209	Schistosoma mansoni protein disulfide-isomerase,putative partial mRNA	gi|1084310070|ref|XM_018790446.1|	protein disulfide-isomerase,putative	P:GO:1902175; F:GO:0003756; P:GO:0045454; C:GO:0005783; P:GO:0019511; P:GO:0006457; F:GO:0031545; P:GO:0034976; F:GO:0016853	P:regulation of oxidative stress-induced intrinsic apoptotic signaling pathway; F:protein disulfide isomerase activity; P:cell redox homeostasis; C:endoplasmic reticulum; P:peptidyl-proline hydroxylation; P:protein folding; F:peptidyl-proline 4-dioxygenase activity; P:response to endoplasmic reticulum stress; F:isomerase activity	Smp_056760.1	Protein disulfide-isomerase (EC 5.3.4.1)
TRINITY_GG_875_c1_g1_i1_len_621_path_[1225	31.1	1017.57	973.66	160.65	128.54	131.79	968.91	2440.04	605.02	4.95884	9.99091	9.92727	7.32778	7.00607	7.0421	9.92022	11.2527	9.24084	Schistosoma mansoni ATP synthase lipid-binding protein-like protein partial mRNA	gi|1084292885|ref|XM_018795211.1|	ATP synthase lipid-binding	P:GO:0006811; P:GO:0015992; F:GO:0015078; C:GO:0033177; P:GO:0015991; C:GO:0045263; C:GO:0016020; C:GO:0016021; P:GO:0006810; P:GO:0015986; F:GO:0016787	P:ion transport; P:proton transport; F:hydrogen ion transmembrane transporter activity; C:proton-transporting two-sector ATPase complex, proton-transporting domain; P:ATP hydrolysis coupled proton transport; C:proton-transporting ATP synthase complex, coupling factor F(o); C:membrane; C:integral component of membrane; P:transport; P:ATP synthesis coupled proton transport; F:hydrolase activity	Smp_000880.1	ATP synthase lipid-binding protein-like protein (EC 3.6.3.14)
TRINITY_GG_1878_c0_g1_i1_len_476_path_[907	30.92	4064.88	3184.42	371.27	301.38	317.89	3219.74	9732.13	1574.23	4.95047	11.989	11.6368	8.53632	8.23544	8.31238	11.6527	13.2485	10.6204	Schistosoma mansoni stathmin-like protein (SLP) mRNA, complete cds	gi|3641362|gb|AF091509.1|AF091509	AF109180_1 stage-specific SPO-1			Smp_113760.1	Anti-inflammatory protein 16, putative
TRINITY_GG_1292_c0_g1_i1_len_845_path_[1645	30.92	1501.21	731.99	170.93	109.47	97.94	606.12	2002.77	1010.58	4.95047	10.5519	9.51568	7.41726	6.77439	6.61383	9.24346	10.9678	9.98097	Schistosoma mansoni Glutathione S-transferase 28 kDa (GST 28) (GST class-mu), putative partial mRNA	gi|1084311786|ref|XM_018797487.1|	Glutathione S-transferase 28 kDa (GST 28) (GST class-mu)	F:GO:0004364; F:GO:0016740	F:glutathione transferase activity; F:transferase activity	Smp_054160.1	Glutathione S-transferase class-mu 28 kDa isozyme (GST 28) (EC 2.5.1.18) (GSH transferase S.m. 1-1) (Protective 28 kDa antigen) (Sm28 antigen) (Sm28GST) (Smp28)
TRINITY_GG_157_c170_g1_i1_len_402_path_[380	30.92	383.12	386	41.44	146.18	61.54	771	735.75	358.24	4.95047	8.58165	8.59246	5.37295	7.1916	5.94345	9.59059	9.52307	8.48478	Schistosoma mansoni hypothetical protein partial mRNA	gi|1084302888|ref|XM_018789051.1|	hypothetical protein Smp_059930	F:GO:0008121; C:GO:0005739; P:GO:1902600; P:GO:0006122	F:ubiquinol-cytochrome-c reductase activity; C:mitochondrion; P:hydrogen ion transmembrane transport; P:mitochondrial electron transport, ubiquinol to cytochrome c	Smp_059930.1	Uncharacterized protein
TRINITY_GG_251_c12_g1_i1_len_921_path_[899	30.83	1303.48	1925.48	165.51	141.87	260.92	744.33	1384.27	305.94	4.94626	10.3482	10.911	7.37077	7.14843	8.02746	9.5398	10.4349	8.2571	Schistosoma mansoni putative 40s ribosomal protein S4 partial mRNA	gi|1084302599|ref|XM_018788892.1|	40s ribosomal S4	F:GO:0003723; F:GO:0003735; C:GO:0030529; C:GO:0022627; F:GO:0019843; C:GO:0005840; C:GO:0005622; P:GO:0006412	F:RNA binding; F:structural constituent of ribosome; C:intracellular ribonucleoprotein complex; C:cytosolic small ribosomal subunit; F:rRNA binding; C:ribosome; C:intracellular; P:translation	Smp_011570.1	40S ribosomal protein S4
TRINITY_GG_2147_c26_g1_i1_len_404_path_[382	30.65	60.19	80.06	15.97		11.29	30.27	97.91	9.34	4.93782	5.91145	6.32301	3.99729		3.49697	4.91982	6.61338	3.22342	Schistosoma mansoni strain Puerto Rico chromosome 2, complete genome	gi|353230524|emb|HE601625.1|	SJCHGC04400 protein	F:GO:0046872; C:GO:0005739; P:GO:0015031; P:GO:0006810	F:metal ion binding; C:mitochondrion; P:protein transport; P:transport
TRINITY_GG_1929_c15_g1_i1_len_251_path_[229	30.4	82.29	83.69	10.35		4.51	35.88	39.17		4.926	6.36265	6.38698	3.37156		2.17313	5.16511	5.29168		Schistosoma rodhaini genome assembly S_rodhaini_Burundi ,scaffold SROB_scaffold0003870	gi|686668297|emb|LL960848.1|
TRINITY_GG_1639_c0_g1_i1_len_711_path_[689	30.13	1157.29	1413.83	194.5	182.9	154.04	559.95	1479.21	415.73	4.91313	10.1765	10.4654	7.60363	7.51491	7.26716	9.12915	10.5306	8.6995	Schistosoma mansoni ribosomal protein L15, putative partial mRNA	gi|1084310497|ref|XM_018790368.1|	ribosomal protein L15, putative	F:GO:0003735; C:GO:0030529; P:GO:0002181; C:GO:0022625; C:GO:0005840; C:GO:0005622; P:GO:0006412	F:structural constituent of ribosome; C:intracellular ribonucleoprotein complex; P:cytoplasmic translation; C:cytosolic large ribosomal subunit; C:ribosome; C:intracellular; P:translation	Smp_032260.1	Ribosomal protein L15
TRINITY_GG_176_c62_g8_i1_len_485_path_[3723	30	47.43	16.26	42.52	132.93	61.17	101.91	11.59	54.8	4.90689	5.56773	4.02326	5.41007	7.05452	5.93475	6.67115	3.53481	5.7761	Heliophrya erhardi clone 4 18S ribosomal RNA, partial sequence	gi|13162631|gb|AY007448.1|	hypothetical protein ETSY1_47025 (plasmid)
TRINITY_GG_2807_c19_g1_i1_len_333_path_[621	29.82	178.89	106.3	21.24		12.58	54.41	72.37	27.29	4.89821	7.48293	6.732	4.40871		3.65306	5.7658	6.17732	4.7703	Schistosoma rodhaini genome assembly S_rodhaini_Burundi ,scaffold SROB_contig0001536	gi|689531450|emb|LL981726.1|
TRINITY_GG_1537_c49_g1_i1_len_334_path_[312	29.63	47.23	161.6	11.39		10.45	60.71	16.3	13.59	4.88899	5.56163	7.33628	3.5097		3.38543	5.92386	4.0268	3.76447	Schistosoma mansoni strain Puerto Rico chromosome 4, complete genome	gi|353231633|emb|HE601627.1|	TPA_exp: pol poly			Smp_190320.1	Family A2 unassigned peptidase (A02 family)
TRINITY_GG_1532_c35_g1_i1_len_256_path_[234	29.54	54.51	58.32	3.21		9.61	18.15	37.51	28.29	4.8846	5.76845	5.86592	1.68257		3.26454	4.1819	5.2292	4.82222	Schistosoma mansoni strain Puerto Rico chromosome 4, complete genome	gi|353231633|emb|HE601627.1|	egg CP391S-like	C:GO:0016020; C:GO:0016021	C:membrane; C:integral component of membrane	Smp_175670.1	Uncharacterized protein
TRINITY_GG_2599_c24_g1_i1_len_335_path_[313	29.44	469.3	348.24	71.1		59.77	486.4	1028.35	418.07	4.87971	8.87437	8.44394	6.15178		5.90135	8.926	10.0061	8.7076	Schistosoma rodhaini genome assembly S_rodhaini_Burundi ,scaffold SROB_scaffold0006876	gi|689521671|emb|LL963855.1|	hypotheticial	C:GO:0016020; C:GO:0016021	C:membrane; C:integral component of membrane
TRINITY_GG_2659_c0_g1_i1_len_255_path_[665	29.01	307.53	116.16	26.33		32.02	41.62	186.78	53.32	4.85848	8.26458	6.85997	4.71864		5.0009	5.37921	7.5452	5.7366	Schistosoma mansoni hypothetical protein partial mRNA	gi|1084298920|ref|XM_018797521.1|
TRINITY_GG_748_c4_g1_i1_len_255_path_[233	29.01					1.11		3.16		4.85848					0.15056		1.65992
TRINITY_GG_1951_c25_g1_i1_len_1599_path_[3153	28.96	422.29	486.63	35.2	45.54	41.34	353.48	626.44	172.67	4.85599	8.72209	8.92668	5.1375	5.50906	5.36947	8.46548	9.29103	7.43187	Schistosoma mansoni Hypothetical protein, putative partial mRNA	gi|1084307445|ref|XM_018791519.1|	Hypothetical protein, putative	F:GO:0003743; P:GO:0006413	F:translation initiation factor activity; P:translational initiation	Smp_122840.1	Uncharacterized protein
TRINITY_GG_2689_c3_g1_i1_len_1051_path_[2057	28.84	1120.94	1681.53	165.21	232.03	220.41	648.91	1215.68	241.05	4.85	10.1305	10.7156	7.36816	7.85817	7.78405	9.34187	10.2475	7.91319	Schistosoma mansoni 60S acidic ribosomal protein P0, putative partial mRNA	gi|1084312537|ref|XM_018792690.1|	60S acidic ribosomal	F:GO:0003735; C:GO:0030529; P:GO:0002181; P:GO:0042254; C:GO:0022625; C:GO:0005840; F:GO:0070180; C:GO:0005622; C:GO:0030687	F:structural constituent of ribosome; C:intracellular ribonucleoprotein complex; P:cytoplasmic translation; P:ribosome biogenesis; C:cytosolic large ribosomal subunit; C:ribosome; F:large ribosomal subunit rRNA binding; C:intracellular; C:preribosome, large subunit precursor	Smp_009690.1	60S acidic ribosomal protein P0
TRINITY_GG_1723_c79_g1_i1_len_498_path_[477	28.77	230.59	127.79	24.77	76.49	18.92	81.72	227.04	78.82	4.84649	7.84919	6.99763	4.63052	6.2572	4.24184	6.35262	7.8268	6.30049	Schistosoma mansoni putative prefoldin subunit partial mRNA	gi|1084300630|ref|XM_018798469.1|	prefoldin subunit	C:GO:0016272; F:GO:0051082; P:GO:0006457	C:prefoldin complex; F:unfolded protein binding; P:protein folding	Smp_009390.2	Putative prefoldin subunit
TRINITY_GG_2563_c17_g1_i1_len_256_path_[234	28.68	13.22	12.75			2.19	14.56	15.72	26.35	4.84197	3.72465	3.67243			1.13093	3.86394	3.97453	4.71973	Schistosoma mansoni strain Puerto Rico chromosome 3, complete genome	gi|360042640|emb|HE601626.1|
TRINITY_GG_2467_c12_g1_i1_len_977_path_[1909	28.66	416.66	601.38	95.38	60.87	60.99	243.66	628.14	180.02	4.84097	8.70273	9.23213	6.57561	5.92766	5.9305	7.92873	9.29494	7.49201	Schistosoma mansoni putative nascent polypeptide associated complex alpha subunit (nac alpha) partial mRNA	gi|1084295334|ref|XM_018798925.1|	nascent polypeptide associated complex alpha subunit (nac alpha)			Smp_018530.1
TRINITY_GG_1985_c2_g1_i1_len_1455_path_[2914	28.65	348.2	418.08	57.9	44.36	44.81	173.08	454.49	128.68	4.84046	8.44377	8.70764	5.85549	5.47119	5.48575	7.4353	8.8281	7.00764	Schistosoma mansoni DEAD box ATP-dependent RNA helicase, putative partial mRNA	gi|1084309088|ref|XM_018790891.1|	DEAD box ATP-dependent RNA	F:GO:0003676; F:GO:0005524; P:GO:0010501; P:GO:0010468; F:GO:0004386; P:GO:0006413; F:GO:0004004; F:GO:0016787	F:nucleic acid binding; F:ATP binding; P:RNA secondary structure unwinding; P:regulation of gene expression; F:helicase activity; P:translational initiation; F:ATP-dependent RNA helicase activity; F:hydrolase activity	Smp_097660.1	DEAD box ATP-dependent RNA helicase, putative
TRINITY_GG_958_c1_g1_i1_len_500_path_[1004	28.59	435.68	374.75	60.35		45.18	279.59	625.6	234.96	4.83744	8.76713	8.54978	5.91528		5.49761	8.12717	9.2891	7.87627	Schistosoma mansoni strain Puerto Rico chromosome 1, complete genome	gi|353228410|emb|HE601624.1|	histone H2B	F:GO:0003677; C:GO:0005634; F:GO:0046982; C:GO:0000788; C:GO:0005694; C:GO:0000786; P:GO:0006334	F:DNA binding; C:nucleus; F:protein heterodimerization activity; C:nuclear nucleosome; C:chromosome; C:nucleosome; P:nucleosome assembly	Smp_036220.1	Histone H2B
TRINITY_GG_1718_c4_g1_i1_len_257_path_[235	28.35	13.06				3.24		3.09		4.82528	3.70708				1.69599		1.62761		Schistosoma mansoni hypothetical protein partial mRNA	gi|1084300522|ref|XM_018798410.1|	Pro-neuregulin- membrane-bound isoform	C:GO:0016020; C:GO:0016021	C:membrane; C:integral component of membrane	Smp_136660.1	Uncharacterized protein
TRINITY_GG_2382_c3_g1_i1_len_831_path_[809	28.08	178.12	226.62	34.46	49.7	30.57	121.06	317.76	47.94	4.81147	7.47671	7.82413	5.10685	5.63517	4.93404	6.91958	8.31179	5.58316	Schistosoma mansoni proteasome subunit alpha 4 (T01 family) partial mRNA	gi|1084313072|ref|XM_018792265.1|	proteasome subunit alpha 4 (T01 family)	C:GO:0005634; C:GO:0005737; C:GO:0005839; P:GO:0006508; C:GO:0019773; F:GO:0004175; F:GO:0004298; C:GO:0000502; F:GO:0008233; P:GO:0051603; P:GO:0006511; F:GO:0016787	C:nucleus; C:cytoplasm; C:proteasome core complex; P:proteolysis; C:proteasome core complex, alpha-subunit complex; F:endopeptidase activity; F:threonine-type endopeptidase activity; C:proteasome complex; F:peptidase activity; P:proteolysis involved in cellular protein catabolic process; P:ubiquitin-dependent protein catabolic process; F:hydrolase activity	Smp_070930.1	Proteasome subunit alpha type (EC 3.4.25.1)
TRINITY_GG_2321_c8_g1_i2_len_426_path_[1245	27.91	358.71	104.05	38.37		30.26	101.85	352.14	47.86	4.80271	8.48667	6.70113	5.26191		4.91934	6.6703	8.46001	5.58075	Schistosoma mansoni uncharacterized protein partial mRNA	gi|1084294610|ref|XM_018796167.1|	uncharacterized protein Smp_201810			Smp_201810.1	Uncharacterized protein Smp_201810
TRINITY_GG_929_c0_g1_i1_len_427_path_[858	27.8	230.68	221.53	37.18		31.32	123.75	354.36	76.22	4.79701	7.84975	7.79136	5.21645		4.96901	6.95128	8.46907	6.2521	Schistosoma mansoni putative snrnp sm protein partial mRNA	gi|1084292277|ref|XM_018794873.1|	snrnp sm	F:GO:0003723; C:GO:0071013; C:GO:0071011; C:GO:0046540; P:GO:0033962; C:GO:0000932; C:GO:1990726; C:GO:0005688; P:GO:0000398	F:RNA binding; C:catalytic step 2 spliceosome; C:precatalytic spliceosome; C:U4/U6 x U5 tri-snRNP complex; P:cytoplasmic mRNA processing body assembly; C:P-body; C:Lsm1-7-Pat1 complex; C:U6 snRNP; P:mRNA splicing, via spliceosome	Smp_078640.1	Putative snrnp sm protein
TRINITY_GG_1042_c6_g1_i4_len_620_path_[2186	27.75	184.59	102.83	18.85		11.59	56.88	182.38	103.97	4.79442	7.52818	6.68412	4.23649		3.53481	5.82985	7.5108	6.70002	Schistosoma mansoni hypothetical protein partial mRNA	gi|1084314098|ref|XM_018792452.1|	hypothetical protein Smp_175670.1	C:GO:0016020; C:GO:0016021	C:membrane; C:integral component of membrane	Smp_175670.1	Uncharacterized protein
TRINITY_GG_2118_c18_g1_i1_len_260_path_[477	27.42									4.77716									Schistosoma mansoni hypothetical protein partial mRNA	gi|1084294950|ref|XM_018796355.1|	hypothetical protein Smp_147760			Smp_147760.1	Uncharacterized protein
TRINITY_GG_2766_c6_g1_i1_len_1281_path_[2660	26.96	370.9	1073.09	75.99	73.39	48.66	31.18	179.87	54.72	4.75275	8.53489	10.0676	6.24774	6.19751	5.60466	4.96255	7.49081	5.774	Schistosoma rodhaini genome assembly S_rodhaini_Burundi ,scaffold SROB_scaffold0001372	gi|689517438|emb|LL958350.1|	hypothetical protein MS3_10934, partial	C:GO:0016020; C:GO:0016021	C:membrane; C:integral component of membrane	Smp_173350.2	Egg protein CP391S-like
TRINITY_GG_1985_c1_g1_i1_len_1377_path_[2758	26.71	545.34	806.53	113.52	128.25	88.71	232.38	776.16	201.29	4.73931	9.09101	9.65558	6.8268	7.00282	6.47102	7.86034	9.60021	7.65313	Schistosoma mansoni elongation factor 1-gamma, putative partial mRNA	gi|1084309074|ref|XM_018790885.1|	elongation factor 1-	C:GO:0005634; F:GO:0003746; C:GO:0005737; P:GO:0006749; F:GO:0004364; P:GO:0006414; P:GO:0006412	C:nucleus; F:translation elongation factor activity; C:cytoplasm; P:glutathione metabolic process; F:glutathione transferase activity; P:translational elongation; P:translation	Smp_083410.1	Elongation factor 1-gamma, putative
TRINITY_GG_539_c0_g1_i1_len_872_path_[1748	26.41	612.95	992.84	129.57	230.12	182.63	115.36	646.54	349.94	4.72301	9.25963	9.95542	7.01759	7.84624	7.51278	6.85	9.3366	8.45096	Schistosoma haematobium hypothetical protein mRNA	gi|844867753|ref|XM_012944175.1|	hypothetical protein MS3_08324			Smp_129370.1	Uncharacterized protein
TRINITY_GG_1030_c4_g1_i1_len_528_path_[506	26.29	85.98	125.17	17.5		9.83	93.13	169.05	17.99	4.71644	6.42593	6.96775	4.12928		3.29719	6.54117	7.40131	4.16912	Schistosoma mansoni ribonuclease, putative partial mRNA	gi|1084312878|ref|XM_018793098.1|	ribonuclease, putative	P:GO:0090502; C:GO:0016020; C:GO:0016021; P:GO:0009303; F:GO:0004521	P:RNA phosphodiester bond hydrolysis, endonucleolytic; C:membrane; C:integral component of membrane; P:rRNA transcription; F:endoribonuclease activity	Smp_105100.1	Ribonuclease, putative
TRINITY_GG_1433_c27_g1_i1_len_789_path_[2271	26.26	1523.89	1055.16	144.12	106.28	100.54	572.28	957.2	567.32	4.7148	10.5735	10.0432	7.17113	6.73173	6.65163	9.16058	9.90268	9.14802	Schistosoma rodhaini genome assembly S_rodhaini_Burundi ,scaffold SROB_scaffold0001892	gi|689517747|emb|LL958870.1|	fibrillin 2			Smp_067800.1	Putative fibrillin 2
TRINITY_GG_2591_c19_g1_i1_len_527_path_[1015	26.25	1746.71	394.24	669.72	70.07	516.74	301.07	1889.75	1594.15	4.71425	10.7704	8.62293	9.38741	6.13072	9.01329	8.23396	10.884	10.6386	Schistosoma mansoni hypothetical protein partial mRNA	gi|1084295018|ref|XM_018796393.1|	hypothetical protein Smp_122760.1			Smp_122760.3	Uncharacterized protein
TRINITY_GG_2340_c0_g1_i1_len_1315_path_[2681	26.15	287.62	360.18	56.22	14.24	38.44	95.29	308.01	104.33	4.70874	8.16802	8.49257	5.81301	3.83188	5.26454	6.57425	8.26683	6.70501	Schistosoma mansoni lupus la ribonucleoprotein, putative partial mRNA	gi|1084314457|ref|XM_018792348.1|	lupus la	F:GO:0000166; C:GO:0005634; F:GO:0003723; C:GO:0030529; C:GO:0019013; P:GO:0006396	F:nucleotide binding; C:nucleus; F:RNA binding; C:intracellular ribonucleoprotein complex; C:viral nucleocapsid; P:RNA processing	Smp_164650.1	Lupus la ribonucleoprotein, putative
TRINITY_GG_642_c0_g1_i1_len_355_path_[1170	26.12						1.11	8.37		4.70708						0.15056	3.06523		Schistosoma mansoni putative DNA-directed RNA polymerase partial mRNA	gi|1084290240|ref|XM_018793742.1|	DNA-directed RNA polymerase	F:GO:0003676; F:GO:0001056; C:GO:0005634; F:GO:0008270; F:GO:0003899; P:GO:0006351; P:GO:0006386; C:GO:0005730; C:GO:0005666	F:nucleic acid binding; F:RNA polymerase III activity; C:nucleus; F:zinc ion binding; F:DNA-directed 5'-3' RNA polymerase activity; P:transcription, DNA-templated; P:termination of RNA polymerase III transcription; C:nucleolus; C:DNA-directed RNA polymerase III complex	Smp_034100.1	DNA-directed RNA polymerase subunit
TRINITY_GG_1803_c22_g1_i1_len_618_path_[1191	26.1	317.25	576.97	81.46	73.96	54.41	137.54	415.13	66.63	4.70598	8.30948	9.17235	6.34802	6.20867	5.7658	7.10371	8.69742	6.0581	Schistosoma mansoni hypothetical protein partial mRNA	gi|1084308157|ref|XM_018791241.1|	hypothetical protein Smp_181220	C:GO:0005759	C:mitochondrial matrix	Smp_181220.1	Uncharacterized protein
TRINITY_GG_1379_c0_g1_i1_len_1932_path_[1910	26.06	291.67	502.82	73.87	96.8	46.08	132.91	329.17	52.13	4.70377	8.18819	8.9739	6.20692	6.59694	5.52607	7.05431	8.36269	5.70404	Schistosoma mansoni heat shock protein HSP60 mRNA, partial cds	gi|21634530|gb|AF310263.1|	60 kDa heat shock mitochondrial	F:GO:0005524; C:GO:0005737; P:GO:0042026; P:GO:0006457	F:ATP binding; C:cytoplasm; P:protein refolding; P:protein folding	Smp_008545.1	Heat shock protein HSP60, putative
TRINITY_GG_2683_c0_g1_i1_len_794_path_[772	26.05	484.85	1498.43	108.02	158.11	69.17	269.18	676.27	298.29	4.70321	8.92139	10.5492	6.75515	7.30478	6.11207	8.07243	9.40146	8.22057	Schistosoma mansoni glutathione S-transferase mRNA	gi|160999|gb|M73624.1|SCMGLUSTRA	glutathione S- GST			Smp_163610.1	26 Kd glutathione-S-transferase, Sm26, putative
TRINITY_GG_1389_c7_g1_i1_len_265_path_[1548	25.98			8.83		4.94		22.69	47.73	4.69933			3.14241		2.30451		4.50398	5.57682	Schistosoma mansoni hypoxanthine-guanine phosphoribosyltransferase,putative partial mRNA	gi|1084308477|ref|XM_018791168.1|	hypoxanthine-guanine phosphoribosyltransferase,	F:GO:0000287; F:GO:0016757; P:GO:0032263; P:GO:0032264; P:GO:0046100; P:GO:0009116; P:GO:0006178; C:GO:0005829; P:GO:0006168; F:GO:0016740; F:GO:0004422; F:GO:0052657	F:magnesium ion binding; F:transferase activity, transferring glycosyl groups; P:GMP salvage; P:IMP salvage; P:hypoxanthine metabolic process; P:nucleoside metabolic process; P:guanine salvage; C:cytosol; P:adenine salvage; F:transferase activity; F:hypoxanthine phosphoribosyltransferase activity; F:guanine phosphoribosyltransferase activity	Smp_148820.1	Hypoxanthine-guanine phosphoribosyltransferase,putative (EC 2.4.2.8)
TRINITY_GG_1498_c65_g1_i1_len_265_path_[485	25.98						18.69	2.84		4.69933						4.22419	1.50589		Schistosoma mansoni putative alpha tubulin partial mRNA	gi|1084298897|ref|XM_018797511.1|	alpha tubulin	F:GO:0005525; F:GO:0000166; C:GO:0005856; C:GO:0005737; F:GO:0003924; F:GO:0005200; C:GO:0005874; P:GO:0007017	F:GTP binding; F:nucleotide binding; C:cytoskeleton; C:cytoplasm; F:GTPase activity; F:structural constituent of cytoskeleton; C:microtubule; P:microtubule-based process	Smp_103140.1	Tubulin alpha chain
TRINITY_GG_525_c2_g2_i1_len_804_path_[1626	25.63	16.45	11.04				2.74	3.64	23.35	4.67976	4.04002	3.46467				1.45418	1.86394	4.54535	Lottia gigantea hypothetical protein mRNA	gi|676492528|ref|XM_009067699.1|	tubulin alpha chain-like			Smp_090120.1	Tubulin alpha chain
TRINITY_GG_293_c1_g1_i1_len_448_path_[900	25.62	378.45	244.71	42.78	60.54	40.71	372.74	859.61	382.29	4.6792	8.56396	7.93493	5.41886	5.91982	5.34731	8.54203	9.74754	8.57852	Schistosoma mansoni strain Puerto Rico chromosome W, complete genome	gi|360043576|emb|HE601631.1|	hypothetical protein Smp_077390	C:GO:0016020; C:GO:0016021	C:membrane; C:integral component of membrane	Smp_077390.1	Uncharacterized protein
TRINITY_GG_1370_c25_g1_i1_len_542_path_[520	25.27	339.01	300.65	55.35	111.93	37.76	679.94	873.96	1481.57	4.65935	8.40518	8.23194	5.79051	6.80645	5.23879	9.40926	9.77142	10.5329	Schistosoma mansoni putative cytochrome c partial mRNA	gi|1084300956|ref|XM_018798648.1|	cytochrome c	P:GO:0043280; C:GO:0005758; F:GO:0046872; F:GO:0009055; C:GO:0005739; P:GO:0006123; P:GO:0055114; P:GO:0006122; C:GO:0070469; F:GO:0020037	P:positive regulation of cysteine-type endopeptidase activity involved in apoptotic process; C:mitochondrial intermembrane space; F:metal ion binding; F:electron carrier activity; C:mitochondrion; P:mitochondrial electron transport, cytochrome c to oxygen; P:oxidation-reduction process; P:mitochondrial electron transport, ubiquinol to cytochrome c; C:respiratory chain; F:heme binding	Smp_033400.1	Cytochrome c-like protein (Putative cytochrome c)
TRINITY_GG_2916_c4_g1_i1_len_258_path_[474	24.77		12.4	3.18		1.07	25.13	12.3		4.63052		3.63227	1.66903		0.0976108	4.65134	3.62059
TRINITY_GG_1398_c5_g1_i1_len_2672_path_[5299	24.73	356.96	617.73	75.02	123.12	54.99	195.09	496.61	108.24	4.62819	8.47962	9.27083	6.2292	6.94392	5.7811	7.608	8.95597	6.75809	Schistosoma haematobium Elongation factor 2 mRNA	gi|844867910|ref|XM_012944212.1|	Elongation factor 2	F:GO:0005525; F:GO:0000166; F:GO:0003746; F:GO:0003924; P:GO:0006414	F:GTP binding; F:nucleotide binding; F:translation elongation factor activity; F:GTPase activity; P:translational elongation	Smp_143150.1	Putative eukaryotic translation elongation factor
TRINITY_GG_1408_c5_g1_i1_len_365_path_[825	24.72	314.47	361.66	63.68		38.92	145.88	522.12	124.46	4.62761	8.29678	8.49849	5.99277		5.28244	7.18864	9.02824	6.95954	Schistosoma mansoni putative small nuclear ribonucleoprotein G (snrnp-G) partial mRNA	gi|1084297298|ref|XM_018796623.1|	small nuclear ribonucleo G (snrnp-G)	C:GO:0005682; C:GO:0005686; C:GO:0005685; P:GO:0000398; C:GO:0005687; C:GO:0005689; F:GO:0003723; C:GO:0030529; C:GO:0071013; C:GO:0071011; C:GO:0034719; C:GO:0043186; C:GO:0097526; C:GO:0019013; C:GO:0071004	C:U5 snRNP; C:U2 snRNP; C:U1 snRNP; P:mRNA splicing, via spliceosome; C:U4 snRNP; C:U12-type spliceosomal complex; F:RNA binding; C:intracellular ribonucleoprotein complex; C:catalytic step 2 spliceosome; C:precatalytic spliceosome; C:SMN-Sm protein complex; C:P granule; C:spliceosomal tri-snRNP complex; C:viral nucleocapsid; C:U2-type prespliceosome	Smp_038680.1	Putative small nuclear ribonucleoprotein G (Snrnp-G)
TRINITY_GG_1114_c16_g1_i1_len_365_path_[343	24.72	73	113.36	5.54		6.41	18.23	35.35	11.31	4.62761	6.18982	6.82477	2.46989		2.68032	4.18824	5.14364	3.49953	Schistosoma rodhaini genome assembly S_rodhaini_Burundi ,scaffold SROB_scaffold0002866	gi|686666223|emb|LL959844.1|	hypothetical protein Smp_143450			Smp_143450.1	Uncharacterized protein
TRINITY_GG_911_c18_g1_i1_len_735_path_[2495	24.7	520.12	401.03	63.67	72.9	30.56	3118.9	814.12	611.51	4.62644	9.0227	8.64757	5.99254	6.18785	4.93357	11.6068	9.6691	9.25623	Schistosoma mansoni strain Puerto Rico complete mitochondrial genome	gi|349583592|emb|HE601612.1|	cytochrome c oxidase subunit 3 (mitochondrion)	F:GO:0004129; F:GO:0015002; C:GO:0005739; P:GO:0022904; C:GO:0016020; C:GO:0016021; P:GO:1902600; P:GO:0019646	F:cytochrome-c oxidase activity; F:heme-copper terminal oxidase activity; C:mitochondrion; P:respiratory electron transport chain; C:membrane; C:integral component of membrane; P:hydrogen ion transmembrane transport; P:aerobic electron transport chain	Smp_900060.1	Cytochrome c oxidase subunit 3
TRINITY_GG_2750_c0_g2_i1_len_2498_path_[5308	24.55	259.44	107.65	1494.44	12655.5	5393.14	618.51	525.65	60.3	4.61765	8.01926	6.7502	10.5454	13.6275	12.3969	9.27265	9.03796	5.91409	Schistosoma mansoni 28S large subunit ribosomal RNA gene, partial sequence	gi|28273285|gb|AY157173.1|	hypothetical protein Smp_177580			Smp_177580.1
TRINITY_GG_576_c75_g1_i1_len_461_path_[877	24.43	224.54	233.22	30.81		25.65	299.72	588.26	245.47	4.61058	7.81083	7.86555	4.94533		4.68089	8.22747	9.20031	7.9394	Schistosoma rodhaini genome assembly S_rodhaini_Burundi ,scaffold SROB_scaffold0001847	gi|689517706|emb|LL958825.1|
TRINITY_GG_1929_c3_g1_i1_len_1204_path_[2492	24.34	195.73	417.5	52.38	86.82	26.33	63.2	165.36	130.56	4.60526	7.61272	8.70563	5.71094	6.43996	4.71864	5.98185	7.36947	7.02857	Schistosoma mansoni egg protein CP391S-like partial mRNA	gi|1084298835|ref|XM_018797476.1|	egg CP391S-like	C:GO:0016020; C:GO:0016021	C:membrane; C:integral component of membrane	Smp_173350.2	Egg protein CP391S-like
TRINITY_GG_895_c2_g2_i1_len_744_path_[1521	24.31	823.18	780.42	48.33	14.35	46.49	1330.97	2037.54	365.46	4.60348	9.68506	9.60811	5.59485	3.84298	5.53885	10.3783	10.9926	8.51357	S.mansoni mRNA for Sm10 protein	gi|1580809|emb|X98619.1|	dynein light chain	C:GO:0005856; C:GO:0005737; C:GO:0030286; C:GO:0005875; C:GO:0005874; P:GO:0007017; F:GO:0003774	C:cytoskeleton; C:cytoplasm; C:dynein complex; C:microtubule associated complex; C:microtubule; P:microtubule-based process; F:motor activity	Smp_201060.1	Uncharacterized protein Smp_201060
TRINITY_GG_1879_c1_g1_i1_len_273_path_[501	23.96	22	10.62	11.41	84.52	1.82	51.09	33.1	43.98	4.58256	4.45943	3.40871	3.51223	6.40122	0.863938	5.67497	5.04876	5.45878	Schistosoma rodhaini genome assembly S_rodhaini_Burundi ,scaffold SROB_scaffold0015681	gi|686673567|emb|LL972817.1|
TRINITY_GG_2343_c2_g1_i1_len_273_path_[501	23.96					1.82				4.58256					0.863938				Schistosoma rodhaini genome assembly S_rodhaini_Burundi ,scaffold SROB_scaffold0000109	gi|689516297|emb|LL957087.1|
TRINITY_GG_912_c3_g1_i1_len_848_path_[1690	23.94	1025.98	931.83	136.2	60.54	167.06	1259.41	2909.56	1111.92	4.58135	10.0028	9.86392	7.08958	5.91982	7.38422	10.2985	11.5066	10.1188	Schistosoma mansoni putative histone h1/h5 partial mRNA	gi|1084289084|ref|XM_018793100.1|	histone h1 h5	F:GO:0003677; C:GO:0005634; C:GO:0005694; C:GO:0000786; P:GO:0006334	F:DNA binding; C:nucleus; C:chromosome; C:nucleosome; P:nucleosome assembly	Smp_003770.1	Putative histone h1/h5
TRINITY_GG_2963_c2_g1_i1_len_1088_path_[2131	23.81	762.72	682.06	189.89	80.12	112.57	3767.85	894.38	624.71	4.5735	9.57501	9.41375	7.56902	6.32409	6.81468	11.8795	9.80474	9.28704	Schistosoma mansoni strain Puerto Rico complete mitochondrial genome	gi|349583592|emb|HE601612.1|	cytochrome c oxidase subunit 2 (mitochondrion)	F:GO:0004129; F:GO:0005507; F:GO:0046872; C:GO:0005739; C:GO:0016020; C:GO:0016021; P:GO:1902600; P:GO:0055114; P:GO:0022900; C:GO:0070469; C:GO:0005743	F:cytochrome-c oxidase activity; F:copper ion binding; F:metal ion binding; C:mitochondrion; C:membrane; C:integral component of membrane; P:hydrogen ion transmembrane transport; P:oxidation-reduction process; P:electron transport chain; C:respiratory chain; C:mitochondrial inner membrane	Smp_900010.1	Cytochrome c oxidase subunit 2
TRINITY_GG_911_c22_g4_i1_len_1332_path_[11711	23.79	225.85	60.55	38.03	14.03	20.9	1237.02	338.52	375.11	4.57228	7.81922	5.92006	5.24907	3.81044	4.38543	10.2727	8.4031	8.55117	Schistosoma mansoni cytochrome c oxidase subunit 1 (COI) gene, partial cds; tRNA-Thr gene, complete sequence; large subunit ribosomal RNA gene, complete sequence; tRNA-Cys gene, complete sequence; small subunit ribosomal RNA gene, complete sequence; cytochrome c oxidase subunit 2 (CO2) and NADH dehydrogenase 6 (ND6) genes, complete cds; tRNA-Tyr, tRNA-Leu, tRNA-Ser, tRNA-Asn, tRNA-Ile, and tRNA-P…	gi|6851165|gb|AF130787.1|AF130787	cytochrome c oxidase subunit 1 (mitochondrion)	F:GO:0009055; P:GO:1902600; C:GO:0005743; F:GO:0020037; F:GO:0004129; P:GO:0006119; F:GO:0005506; F:GO:0046872; F:GO:0016491; C:GO:0005739; C:GO:0016020; C:GO:0016021; P:GO:0055114; P:GO:0009060; C:GO:0070469	F:electron carrier activity; P:hydrogen ion transmembrane transport; C:mitochondrial inner membrane; F:heme binding; F:cytochrome-c oxidase activity; P:oxidative phosphorylation; F:iron ion binding; F:metal ion binding; F:oxidoreductase activity; C:mitochondrion; C:membrane; C:integral component of membrane; P:oxidation-reduction process; P:aerobic respiration; C:respiratory chain	Smp_900000.1	Cytochrome c oxidase subunit 1 (EC 1.9.3.1)
TRINITY_GG_745_c22_g1_i1_len_663_path_[641	23.66	300.22	265.42	49.19	33.52	38.45	76.13	272.42	60.39	4.56438	8.22988	8.05213	5.62029	5.06695	5.26491	6.25039	8.08969	5.91624	Schistosoma mansoni putative nucleolar protein family A member partial mRNA	gi|1084289874|ref|XM_018793539.1|	nucleolar family A member	C:GO:0031429; P:GO:0031118; P:GO:0000470; C:GO:0030529; P:GO:0031120; P:GO:0042254; P:GO:0000469; C:GO:0022625; F:GO:0034513; P:GO:0006412	C:box H/ACA snoRNP complex; P:rRNA pseudouridine synthesis; P:maturation of LSU-rRNA; C:intracellular ribonucleoprotein complex; P:snRNA pseudouridine synthesis; P:ribosome biogenesis; P:cleavage involved in rRNA processing; C:cytosolic large ribosomal subunit; F:box H/ACA snoRNA binding; P:translation	Smp_098330.1	Putative nucleolar protein family A member
TRINITY_GG_1985_c27_g1_i1_len_760_path_[738	23.64	1003.93	677.24	162.26	181.36	126.74	445.01	1288.09	269.19	4.56316	9.97144	9.40352	7.34216	7.50271	6.98573	8.79769	10.331	8.07248	Schistosoma mansoni cold shock domain protein A, putative partial mRNA	gi|1084309111|ref|XM_018790900.1|	cold shock domain	F:GO:0003676; F:GO:0003677; P:GO:0006355	F:nucleic acid binding; F:DNA binding; P:regulation of transcription, DNA-templated	Smp_097750.1	Cold shock domain protein A, putative
TRINITY_GG_1644_c7_g1_i1_len_954_path_[1924	23.61	304.62	444.21	38.06	73.13	32.37	229.27	436.31	145.08	4.56133	8.25087	8.7951	5.2502	6.19239	5.01659	7.8409	8.76921	7.1807	Schistosoma mansoni ADP-ribosylation factor, arf, putative partial mRNA	gi|1084310481|ref|XM_018790361.1|	ADP-ribosylation factor 1	F:GO:0000166; F:GO:0005525; P:GO:0007264; C:GO:0005622	F:nucleotide binding; F:GTP binding; P:small GTPase mediated signal transduction; C:intracellular	Smp_032180.1	ADP-ribosylation factor, arf, putative
TRINITY_GG_97_c0_g1_i1_len_2602_path_[5208	23.56	314.58	371.92	67.16	63.34	49.99	126.18	294.02	94.24	4.55827	8.29728	8.53885	6.06953	5.98504	5.64357	6.97934	8.19977	6.55827	Schistosoma mansoni putative polyadenylate binding protein partial mRNA	gi|1084304378|ref|XM_018789660.1|	polyadenylate binding	F:GO:0000166; F:GO:0003676; F:GO:0003723; C:GO:0005737	F:nucleotide binding; F:nucleic acid binding; F:RNA binding; C:cytoplasm	Smp_024140.4	Polyadenylate-binding protein (PABP)
TRINITY_GG_2201_c1_g1_i1_len_275_path_[253	23.49	86.26	249.48	37.21		17.79	140.02	38.51		4.55397	6.43062	7.96278	5.21762		4.15299	7.12949	5.26716		Schistosoma mansoni strain Puerto Rico chromosome 2, complete genome	gi|353230524|emb|HE601625.1|	hypothetical protein Smp_173950	F:GO:0004190; P:GO:0006508	F:aspartic-type endopeptidase activity; P:proteolysis	Smp_174560.1	Uncharacterized protein
TRINITY_GG_165_c13_g1_i1_len_275_path_[1155	23.49	48.88	27.58	3.08	165.81		27.12	14.94		4.55397	5.61117	4.78555	1.62293	7.37339		4.76129	3.90111		Schistosoma mansoni strain Puerto Rico chromosome W, complete genome	gi|360043576|emb|HE601631.1|	---NA---
TRINITY_GG_2878_c3_g1_i1_len_574_path_[552	23.37	89.61	210.17	19.78	19.53	17.39	36.45	115.75	50.28	4.54659	6.48559	7.71541	4.30597	4.28762	4.12019	5.18785	6.85487	5.65191	Schistosoma mansoni egg protein CP391S-like partial mRNA	gi|1084298835|ref|XM_018797476.1|	egg CP391S-like			Smp_194130.1	Egg protein CP391S-like
TRINITY_GG_959_c0_g1_i1_len_475_path_[905	23.27	185.72	205.18	32.77		22.99	44.73	177.11	120.42	4.5404	7.53699	7.68075	5.0343		4.52293	5.48317	7.4685	6.91193	Schistosoma mansoni hypothetical protein partial mRNA	gi|1084291088|ref|XM_018794213.1|	hypothetical protein Smp_180800			Smp_180800.1	Uncharacterized protein
TRINITY_GG_1912_c13_g1_i1_len_276_path_[254	23.27							5.09		4.5404							2.34767		Schistosoma mansoni strain Puerto Rico chromosome 1, complete genome	gi|353228410|emb|HE601624.1|	reverse transcriptase	F:GO:0003964; P:GO:0006278	F:RNA-directed DNA polymerase activity; P:RNA-dependent DNA biosynthetic process
TRINITY_GG_953_c0_g1_i1_len_476_path_[907	23.19	796.21	1052.53	31.8	356.17	19.51	53.21	179.07	141.19	4.53543	9.63701	10.0396	4.99095	8.47642	4.28614	5.73363	7.48438	7.14149	Schistosoma mansoni strain Puerto Rico chromosome 1, complete genome	gi|353228410|emb|HE601624.1|
TRINITY_GG_2142_c20_g1_i1_len_484_path_[758	22.58		9.79		26.67		7	0.83	6.87	4.49697		3.29131		4.73715		2.80735	-0.268817	2.78031	Schistosoma mansoni strain Puerto Rico chromosome 2, complete genome	gi|353230524|emb|HE601625.1|
TRINITY_GG_1989_c32_g1_i1_len_281_path_[517	22.2	20.36	9.81	5.02		1.68	28.13	17		4.47249	4.34767	3.29425	2.32769		0.748461	4.81404	4.08746		Schistosoma mansoni serine/threonine kinase partial mRNA	gi|1084308955|ref|XM_018790839.1|	serine threonine kinase	F:GO:0000166; F:GO:0005524; F:GO:0004672; P:GO:0016310; F:GO:0004674; P:GO:0006468; F:GO:0016301	F:nucleotide binding; F:ATP binding; F:protein kinase activity; P:phosphorylation; F:protein serine/threonine kinase activity; P:protein phosphorylation; F:kinase activity	Smp_058620.1	Serine/threonine kinase
TRINITY_GG_985_c19_g1_i1_len_1422_path_[1401	22.06	427.49	467.1	81.08	58.55	61.94	244.38	663.23	157.19	4.46336	8.73975	8.86759	6.34127	5.8716	5.9528	7.93298	9.37337	7.29637	Schistosoma mansoni putative hsp40, subfamily A, members 1,2,4 partial mRNA	gi|1084289566|ref|XM_018793365.1|	subfamily members 1,2,4	F:GO:0031072; F:GO:0005524; P:GO:0009408; F:GO:0046872; F:GO:0051082; P:GO:0006457	F:heat shock protein binding; F:ATP binding; P:response to heat; F:metal ion binding; F:unfolded protein binding; P:protein folding	Smp_035200.4	Putative hsp40, subfamily A, members 1,2,4
TRINITY_GG_500_c28_g1_i1_len_701_path_[679	21.93	19.73	43.5	4.36		1.43	98.53	99.86	123.93	4.45483	4.30232	5.44294	2.12433		0.516015	6.62249	6.64184	6.95338	Schistosoma mansoni P25 alpha-related partial mRNA	gi|1084306054|ref|XM_018791948.1|	P25 alpha-related			Smp_097490.1	p25 alpha-related
TRINITY_GG_493_c5_g1_i1_len_703_path_[1385	21.85	485.38	638.7	57.95	30.95	84.23	357.44	1065.76	191.15	4.44956	8.92297	9.31899	5.85674	4.95187	6.39626	8.48156	10.0577	7.57856	Schistosoma mansoni fatty acid binding protein mRNA, complete cds	gi|160983|gb|M60895.1|SCMFABP14	AChain Schistosoma Mansoni Fatty Acid Binding In Complex With Oleic Acid	C:GO:0005737; F:GO:0008289; P:GO:0006810; F:GO:0005215	C:cytoplasm; F:lipid binding; P:transport; F:transporter activity	Smp_095360.1	Fatty acid binding protein
TRINITY_GG_1617_c2_g1_i1_len_598_path_[1290	21.84	175.1	155.57	33.31		10.81	157.08	198.06	58.94	4.4489	7.45204	7.28142	5.05788		3.43429	7.29536	7.62979	5.88118	Schistosoma mansoni strain Puerto Rico chromosome 2, complete genome	gi|353230524|emb|HE601625.1|	TPA_exp: pol poly			Smp_107700.1	Uncharacterized protein
TRINITY_GG_2135_c20_g1_i1_len_283_path_[279	21.8	479.57	2079.81	76.37		44.45	43.44	92.99	60.01	4.44626	8.9056	11.0222	6.25493		5.47411	5.44095	6.539	5.90713	Schistosoma rodhaini genome assembly S_rodhaini_Burundi ,scaffold SROB_scaffold0004173	gi|686668432|emb|LL961151.1|
TRINITY_GG_2000_c1_g1_i1_len_284_path_[264	21.61							2.36		4.43363							1.23879		Schistosoma rodhaini genome assembly S_rodhaini_Burundi ,scaffold SROB_scaffold0001028	gi|689517290|emb|LL958006.1|
TRINITY_GG_1693_c15_g1_i1_len_1149_path_[1127	21.21	207.12	194.39	35.03	33.36	25.63	103.15	254.42	87.93	4.40667	7.69432	7.60281	5.13052	5.06005	4.67976	6.6886	7.99107	6.45828	Schistosoma mansoni putative eif-1a partial mRNA	gi|1084300224|ref|XM_018798244.1|	putative eif-1a	F:GO:0003743; F:GO:0003723; P:GO:0006413; P:GO:0006412	F:translation initiation factor activity; F:RNA binding; P:translational initiation; P:translation	Smp_024880.1	Putative eif-1a
TRINITY_GG_2951_c0_g1_i1_len_288_path_[531	21.08	132.96	95.13	3.02		24.6	240.01	586.69	20.13	4.3978	7.05485	6.57183	1.59455		4.62059	7.90695	9.19645	4.33128	Schistosoma mansoni strain Puerto Rico chromosome 1, complete genome	gi|353228410|emb|HE601624.1|
TRINITY_GG_353_c60_g8_i1_len_1302_path_[6124	20.94	52.9	65.74	594.54	25.1	3285.55	318.41	223.12	0.01	4.38819	5.7252	6.0387	9.21563	4.64962	11.6819	8.31474	7.80168	-6.64386	Schistosoma mansoni ribosomal RNA rRNA	gi|1084307458|ref|XR_001974607.1|	unnamed protein product			Smp_201910.1	Uncharacterized protein Smp_201910
TRINITY_GG_703_c8_g1_i1_len_618_path_[596	20.88	35.25	42.82	3.47	18.49	4.17	11.71	21.33	14.28	4.38405	5.13955	5.42021	1.79494	4.20867	2.06005	3.54967	4.41481	3.83592	Schistosoma mansoni rRNA processing protein ebna1-binding protein-related partial mRNA	gi|1084288734|ref|XM_018792905.1|	rRNA processing ebna1-binding -related	P:GO:0042273; C:GO:0034399; P:GO:0006364; C:GO:0005730; C:GO:0030687	P:ribosomal large subunit biogenesis; C:nuclear periphery; P:rRNA processing; C:nucleolus; C:preribosome, large subunit precursor	Smp_160420.1	rRNA processing protein ebna1-binding protein-related
TRINITY_GG_813_c0_g1_i1_len_288_path_[266	20.85	495.33	221.53	22.14		43.18	228.71	797.79	133.92	4.38198	8.95225	7.79136	4.46858		5.43229	7.83738	9.63987	7.06523	Schistosoma mansoni strain Puerto Rico chromosome 1, complete genome	gi|353228410|emb|HE601624.1|
TRINITY_GG_1875_c1_g1_i1_len_288_path_[556	20.85	308.32	119.59	43.72		17.3	18.92	114.68	57.4	4.38198	8.26828	6.90195	5.45022		4.1127	4.24184	6.84147	5.84298	Schistosoma rodhaini genome assembly S_rodhaini_Burundi ,scaffold SROB_scaffold0010678	gi|686670934|emb|LL967669.1|
TRINITY_GG_283_c13_g1_i1_len_402_path_[380	20.62	256.97	942.56	73.66	109.64	22.41	604.97	532.51	952.16	4.36597	8.00546	9.88044	6.20281	6.77663	4.48607	9.24072	9.05666	9.89506	Schistosoma mansoni MEG-6 partial mRNA	gi|1084305958|ref|XM_018790333.1|	MEG-6			Smp_163710.1	MEG-6
TRINITY_GG_576_c23_g1_i1_len_3008_path_[6279	20.6	439.3	627.18	71.64	69.42	25.43	465.16	429.59	76.07	4.36457	8.77906	9.29274	6.16269	6.11728	4.66846	8.86158	8.74682	6.24926	TPA_exp: Schistosoma mansoni Perere non-LTR retrotransposon mRNA, complete sequence	gi|44829166|tpg|BK004067.1|	TPA_exp: pol poly			Smp_107700.1	Uncharacterized protein
TRINITY_GG_766_c15_g1_i1_len_514_path_[492	20.55	404.85	240.21	57.02	24.27	51.74	282.04	766.47	106.27	4.36107	8.66124	7.90815	5.8334	4.6011	5.69321	8.13976	9.58209	6.73159	Schistosoma mansoni strain Puerto Rico chromosome 1, complete genome	gi|353228410|emb|HE601624.1|	histone H4-like			Smp_053300.1
TRINITY_GG_2807_c5_g1_i1_len_522_path_[1184	20.4	875.94	344.89	352.99		204.25	127.92	577.41	457.23	4.3505	9.77469	8.42999	8.46348		7.67419	6.9991	9.17345	8.83678	Schistosoma mansoni strain Puerto Rico chromosome 1, complete genome	gi|353228410|emb|HE601624.1|	egg CP391B-like			Smp_173350.1	Egg protein CP391S-like
TRINITY_GG_633_c30_g1_i1_len_525_path_[1005	19.89	328.99	304.19	45.61		43.28	327.51	728.16	205.73	4.31397	8.3619	8.24883	5.51128		5.43563	8.3554	9.50811	7.68461	Schistosoma mansoni hypothetical protein partial mRNA	gi|1084290136|ref|XM_018793684.1|	hypothetical protein Smp_129080	C:GO:0000276; F:GO:0015078; P:GO:0015986	C:mitochondrial proton-transporting ATP synthase complex, coupling factor F(o); F:hydrogen ion transmembrane transporter activity; P:ATP synthesis coupled proton transport	Smp_129080.1	Uncharacterized protein
TRINITY_GG_2072_c9_g1_i1_len_640_path_[1235	19.88	346.68	268.11	38.48	88.01	25.25	214.64	484.77	131.38	4.31325	8.43746	8.06668	5.26604	6.4596	4.65821	7.74578	8.92116	7.0376	Schistosoma mansoni endothelial differentiation-related factor 1 partial mRNA	gi|1084293400|ref|XM_018795494.1|	endothelial differentiation-related factor 1	F:GO:0003677; F:GO:0043565	F:DNA binding; F:sequence-specific DNA binding	Smp_140680.1	Endothelial differentiation-related factor 1
TRINITY_GG_2489_c0_g1_i1_len_526_path_[1009	19.83	211.73	148.79	28.61	46.85	18.08	118.31	297.72	30.17	4.30961	7.72608	7.21713	4.83845	5.54998	4.17632	6.88643	8.21781	4.91504	Schistosoma mansoni hypothetical protein partial mRNA	gi|1084296828|ref|XM_018799756.1|	hypothetical protein Smp_019050.1	P:GO:0007021; F:GO:0048487; P:GO:0007023	P:tubulin complex assembly; F:beta-tubulin binding; P:post-chaperonin tubulin folding pathway	Smp_019050.1	Tubulin-specific chaperone A
TRINITY_GG_1195_c0_g1_i1_len_411_path_[777	19.81	758.51	431.11	111.66	70.25	72.57	207.42	720.39	289.87	4.30816	9.56702	8.75191	6.80297	6.13443	6.1813	7.69641	9.49263	8.17926	Schistosoma japonicum isolate Anhui full length mRNA clone SJFCE3280.004|FSE001-P00007-A02, complete sequence	gi|226485474|emb|FN319429.1|	Small nuclear ribonucleo E	C:GO:0030529; C:GO:0019013; C:GO:0005681; P:GO:0000398	C:intracellular ribonucleoprotein complex; C:viral nucleocapsid; C:spliceosomal complex; P:mRNA splicing, via spliceosome	Smp_205570.1	Uncharacterized protein Smp_205570
TRINITY_GG_353_c60_g1_i1_len_1964_path_[6064	19.76			8.54	69.01	85.74				4.30451			3.09424	6.10873	6.4219				Micromenetus dilatatus 28S large subunit ribosomal RNA gene, partial sequence	gi|81301998|gb|DQ256735.1|	hypothetical protein EgrG_000335800			Smp_201910.1	Uncharacterized protein Smp_201910
TRINITY_GG_2492_c0_g1_i1_len_412_path_[392	19.73	339.62	300.46	52.83		33.4	168.16	537.98	153.33	4.30232	8.40778	8.23103	5.72329		5.06178	7.39369	9.07141	7.2605	Schistosoma mansoni hypothetical protein partial mRNA	gi|1084296832|ref|XM_018799757.1|	hypothetical protein Smp_019060	C:GO:0016020; C:GO:0016021; P:GO:0006886; C:GO:0005784	C:membrane; C:integral component of membrane; P:intracellular protein transport; C:Sec61 translocon complex	Smp_019060.1	Protein transport protein Sec61 subunit beta
TRINITY_GG_2197_c3_g1_i1_len_295_path_[545	19.65	224.75	112.57	11.09		8.87	85.77	247.48		4.29646	7.81218	6.81468	3.47119		3.14893	6.4224	7.95117		Schistosoma mansoni putative serine/arginine rich splicing factor partial mRNA	gi|1084293756|ref|XM_018795691.1|	Serine arginine-rich splicing factor 2	F:GO:0000166; F:GO:0003676	F:nucleotide binding; F:nucleic acid binding
TRINITY_GG_100_c6_g1_i1_len_295_path_[545	19.65	17.98	25.98	2.22		0.74	3.57	10.76		4.29646	4.16832	4.69933	1.15056		-0.434403	1.83592	3.42761		Schistosoma mansoni strain Puerto Rico chromosome W, complete genome	gi|360043576|emb|HE601631.1|
TRINITY_GG_1667_c11_g1_i1_len_1345_path_[2748	19.6	314.44	465.29	40.97	27.74	33.56	142.22	201	230.01	4.29278	8.29664	8.86199	5.3565	4.7939	5.06867	7.15198	7.65105	7.84555	Schistosoma mansoni putative annexin partial mRNA	gi|1084299522|ref|XM_018797854.1|	putative annexin	F:GO:0005509; F:GO:0005544	F:calcium ion binding; F:calcium-dependent phospholipid binding	Smp_074140.1	Annexin
TRINITY_GG_1470_c0_g1_i1_len_1231_path_[2478	19.55	418.81	527.2	68.39	30.76	63.35	241.29	711.4	120.59	4.2891	8.71015	9.04221	6.09571	4.94298	5.98527	7.91462	9.47452	6.91397	Schistosoma mansoni putative heat shock protein 70 (hsp70)-interacting protein partial mRNA	gi|1084298199|ref|XM_018797121.1|	heat shock 70 (hsp70)-interacting			Smp_062420.3	Putative heat shock protein 70 (Hsp70)-interacting protein
TRINITY_GG_885_c3_g1_i1_len_296_path_[605	19.49	401.17	1142.05	105.55	68.92	74.76	28.36	143.01	160.88	4.28466	8.64807	10.1574	6.72178	6.10685	6.22419	4.82579	7.15997	7.32984	Schistosoma mansoni putative cytoplasmic dynein light chain partial mRNA	gi|1084292709|ref|XM_018795113.1|
TRINITY_GG_157_c41_g2_i1_len_1004_path_[2743	19.4	626.22	672.33	89.06	137.36	81.26	259.73	606.26	497.98	4.27798	9.29053	9.39303	6.47671	7.10182	6.34447	8.02087	9.24379	8.95994	Schistosoma mansoni hypothetical protein partial mRNA	gi|1084303085|ref|XM_018789127.1|	profilin splice variant 4	P:GO:0042989; C:GO:0005938; C:GO:0015629; F:GO:0003785	P:sequestering of actin monomers; C:cell cortex; C:actin cytoskeleton; F:actin monomer binding	Smp_080920.4	Putative profilin splice variant 4
TRINITY_GG_1532_c2_g2_i1_len_301_path_[559	19.22	60.41	654.79	12.95	66.42	11.34	24.81	12.45	35.14	4.26454	5.91672	9.35489	3.69488	6.05355	3.50335	4.63285	3.63807	5.13504	Schistosoma rodhaini genome assembly S_rodhaini_Burundi ,scaffold SROB_contig0000173	gi|686673193|emb|LL973051.1|	hypothetical protein MS3_04621, partial	C:GO:0016020; C:GO:0016021	C:membrane; C:integral component of membrane	Smp_175670.1	Uncharacterized protein
TRINITY_GG_859_c0_g1_i1_len_775_path_[753	19.2	181.2	441.9	40.54	46.03	29.35	176.28	293.74	171.42	4.26303	7.50144	8.78758	5.34127	5.5245	4.87529	7.46172	8.1984	7.42139	Schistosoma mansoni strain Puerto Rico chromosome 1, complete genome	gi|353228410|emb|HE601624.1|	uncharacterized protein Smp_200190	C:GO:0016020; C:GO:0016021	C:membrane; C:integral component of membrane	Smp_200190.1	Uncharacterized protein Smp_200190
TRINITY_GG_2702_c0_g1_i1_len_298_path_[551	19.18		16.89	4.33		2.88	13.96	25.21		4.26153		4.0781	2.11437		1.52607	3.80323	4.65592		Schistosoma rodhaini genome assembly S_rodhaini_Burundi ,scaffold SROB_scaffold0007557	gi|689522053|emb|LL964536.1|	SJCHGC05854 protein	C:GO:0016020; C:GO:0016021	C:membrane; C:integral component of membrane
TRINITY_GG_498_c1_g1_i1_len_780_path_[1540	19.04	135.18	185.35	26.06	40.45	21.21	84.91	244.15	55.51	4.25096	7.07874	7.53411	4.70377	5.33807	4.40667	6.40786	7.93162	5.79468	Schistosoma mansoni proteasome subunit beta 3 (T01 family) partial mRNA	gi|1084306294|ref|XM_018792050.1|	proteasome subunit beta 3 (T01 family)	C:GO:0005634; C:GO:0005737; C:GO:0005839; P:GO:0006508; F:GO:0004175; C:GO:0000502; F:GO:0004298; F:GO:0008233; P:GO:0051603; F:GO:0016787	C:nucleus; C:cytoplasm; C:proteasome core complex; P:proteolysis; F:endopeptidase activity; C:proteasome complex; F:threonine-type endopeptidase activity; F:peptidase activity; P:proteolysis involved in cellular protein catabolic process; F:hydrolase activity	Smp_121430.2	Proteasome subunit beta type (EC 3.4.25.1)
TRINITY_GG_969_c16_g1_i1_len_1020_path_[998	19.03	192.74	245.46	32.65	48.12	28.53	103.11	283.86	101.47	4.2502	7.59051	7.93934	5.02901	5.58856	4.83441	6.68804	8.14904	6.66491	Schistosoma mansoni putative methionyl-tRNA synthetase partial mRNA	gi|1084289258|ref|XM_018793196.1|	methionyl-tRNA synthetase	F:GO:0004812; F:GO:0004825; F:GO:0000049; F:GO:0016874	F:aminoacyl-tRNA ligase activity; F:methionine-tRNA ligase activity; F:tRNA binding; F:ligase activity	Smp_073620.1	Putative methionyl-tRNA synthetase (EC 6.1.1.10)
TRINITY_GG_655_c11_g1_i1_len_661_path_[1362	19.01	138.98	90.21	16.82	16.83	15.86	40	115.51	51.98	4.24869	7.11873	6.49522	4.07211	4.07296	3.98732	5.32193	6.85187	5.69988	Schistosoma mansoni strain Puerto Rico chromosome 1, complete genome	gi|353228410|emb|HE601624.1|	DNA-directed rna polymerase subunit rpb8	F:GO:0001056; F:GO:0001055; C:GO:0005736; F:GO:0003899; F:GO:0001054; P:GO:0006383; P:GO:0006351; P:GO:0006360; P:GO:0006366; C:GO:0005666; C:GO:0005665	F:RNA polymerase III activity; F:RNA polymerase II activity; C:DNA-directed RNA polymerase I complex; F:DNA-directed 5'-3' RNA polymerase activity; F:RNA polymerase I activity; P:transcription from RNA polymerase III promoter; P:transcription, DNA-templated; P:transcription from RNA polymerase I promoter; P:transcription from RNA polymerase II promoter; C:DNA-directed RNA polymerase III complex; …	Smp_006850.1	Putative DNA-directed rna polymerase subunit rpb8
TRINITY_GG_2822_c29_g1_i1_len_782_path_[760	18.98	283.1	219.06	40.22	40.32	36.66	103.12	336.06	69.15	4.24641	8.14517	7.77518	5.32984	5.33342	5.19613	6.68818	8.39258	6.11166	Schistosoma mansoni hypothetical protein partial mRNA	gi|1084307245|ref|XM_018791545.1|	hypothetical protein Smp_066610.1			Smp_066610.1	Uncharacterized protein
TRINITY_GG_1722_c0_g1_i1_len_792_path_[1539	18.67	120.77	144.71	25.55	39.66	22.55	37.08	120.92	17	4.22265	6.91612	7.17702	4.67525	5.30961	4.49506	5.21257	6.91791	4.08746	Schistosoma mansoni putative small nuclear ribonucleoprotein-associated protein partial mRNA	gi|1084300528|ref|XM_018798413.1|	small nuclear ribonucleo -associated	C:GO:0030529; C:GO:0071013; C:GO:0005737; C:GO:0046540; C:GO:0005682; C:GO:0019013; C:GO:0071004; C:GO:0005686; C:GO:0005685; P:GO:0000398; C:GO:0005687	C:intracellular ribonucleoprotein complex; C:catalytic step 2 spliceosome; C:cytoplasm; C:U4/U6 x U5 tri-snRNP complex; C:U5 snRNP; C:viral nucleocapsid; C:U2-type prespliceosome; C:U2 snRNP; C:U1 snRNP; P:mRNA splicing, via spliceosome; C:U4 snRNP	Smp_026770.1	Putative small nuclear ribonucleoprotein-associated protein
TRINITY_GG_718_c10_g1_i1_len_1106_path_[3904	18.66	362.44	306.68	65.25	82.28	40.56	97.32	378.74	233.85	4.22188	8.5016	8.26059	6.02791	6.36247	5.34199	6.60466	8.56506	7.86944	Schistosoma mansoni putative adenosine kinase partial mRNA	gi|1084291466|ref|XM_018794423.1|	adenosine kinase	F:GO:0000166; P:GO:0006167; F:GO:0004001; P:GO:0016310; P:GO:0006166; F:GO:0016740; F:GO:0016773; F:GO:0016301	F:nucleotide binding; P:AMP biosynthetic process; F:adenosine kinase activity; P:phosphorylation; P:purine ribonucleoside salvage; F:transferase activity; F:phosphotransferase activity, alcohol group as acceptor; F:kinase activity	Smp_008360.1	Putative adenosine kinase (EC 2.7.1.20)
TRINITY_GG_28_c47_g1_i1_len_426_path_[807	18.61	252.69	190.09	33.19		35.9	162.21	345.54	34.01	4.21801	7.98122	7.57054	5.05268		5.16591	7.34172	8.43271	5.08789	Schistosoma mansoni strain Puerto Rico chromosome W, complete genome	gi|360043576|emb|HE601631.1|	SJCHGC05844 protein	C:GO:0016020; C:GO:0016021	C:membrane; C:integral component of membrane
TRINITY_GG_1656_c0_g1_i1_len_927_path_[905	18.35	374.71	349.89	54.61	43.3	51.1	174.41	497.39	111.37	4.19771	8.54963	8.45076	5.77109	5.4363	5.67525	7.44634	8.95823	6.79922	Schistosoma mansoni putative proliferating cell nuclear antigen partial mRNA	gi|1084299930|ref|XM_018798081.1|	proliferating cell nuclear antigen	F:GO:0003677; F:GO:0030337; C:GO:0005634; P:GO:0006260; P:GO:0006275	F:DNA binding; F:DNA polymerase processivity factor activity; C:nucleus; P:DNA replication; P:regulation of DNA replication	Smp_046500.2	Proliferating cell nuclear antigen
TRINITY_GG_1024_c59_g1_i1_len_805_path_[1565	18.28	129.74	165.29	20.98	51.77	17.84	57.55	140.63	19.98	4.19219	7.01948	7.36886	4.39094	5.69404	4.15704	5.84674	7.13576	4.32048	Schistosoma mansoni hypothetical protein partial mRNA	gi|1084306675|ref|XM_018791771.1|	hypothetical protein Smp_099320	F:GO:0003743; P:GO:0001731; F:GO:0003723; C:GO:0005737; C:GO:0016282; F:GO:0043022; C:GO:0033290; P:GO:0006413; P:GO:0006446; C:GO:0005852; P:GO:0006412	F:translation initiation factor activity; P:formation of translation preinitiation complex; F:RNA binding; C:cytoplasm; C:eukaryotic 43S preinitiation complex; F:ribosome binding; C:eukaryotic 48S preinitiation complex; P:translational initiation; P:regulation of translational initiation; C:eukaryotic translation initiation factor 3 complex; P:translation	Smp_099320.1	Eukaryotic translation initiation factor 3 subunit K (eIF3k) (eIF-3 p25)
TRINITY_GG_851_c14_g1_i1_len_930_path_[1815	18.27	236.5	672.06	38.28	75.47	24.29	835.44	1180.41	230.16	4.1914	7.8857	9.39245	5.25852	6.23783	4.60229	9.70639	10.2051	7.84649	Schistosoma mansoni antigen SM21.7 mRNA, complete cds	gi|930355|gb|U30663.1|SMU30663	SM21_SCHMA ame: Full=Antigen ame: Full=Tegumental-allergen -2 Short= 1 Short=TAL1	F:GO:0005509; C:GO:0030286; P:GO:0007017	F:calcium ion binding; C:dynein complex; P:microtubule-based process	Smp_086480.1	Antigen Sm21.7 (Tegumental-allergen-like protein-2) (SmTAL1) (TAL1)
TRINITY_GG_2122_c10_g1_i1_len_431_path_[409	18.23	136.18	138.69	14.23		15.41	118.43	266.33	50	4.18824	7.08937	7.11572	3.83086		3.94579	6.88789	8.05707	5.64386	Schistosoma mansoni strain Puerto Rico chromosome 2, complete genome	gi|353230524|emb|HE601625.1|	DUF543 domain-containing	C:GO:0005739; C:GO:0016020; C:GO:0016021; C:GO:0061617; C:GO:0005743	C:mitochondrion; C:membrane; C:integral component of membrane; C:MICOS complex; C:mitochondrial inner membrane
TRINITY_GG_1537_c20_g1_i1_len_434_path_[823	18.02	256.87	219.25	41.16	31.94	23.82	133.77	348.61	90.58	4.17153	8.00489	7.77643	5.36317	4.99729	4.5741	7.06361	8.44547	6.50112	Schistosoma mansoni strain Puerto Rico chromosome 4, complete genome	gi|353231633|emb|HE601627.1|	enhancer of rudimentary	P:GO:0006221; P:GO:0045747; P:GO:0007049	P:pyrimidine nucleotide biosynthetic process; P:positive regulation of Notch signaling pathway; P:cell cycle	Smp_175210.1	Enhancer of rudimentary homolog
TRINITY_GG_1706_c25_g1_i1_len_306_path_[567	18.01	197.43	198	30.44		16.88	88.69	230.94	33.02	4.17073	7.6252	7.62936	4.9279		4.07724	6.4707	7.85137	5.04527	Schistosoma mansoni strain Puerto Rico chromosome 6, complete genome	gi|353232888|emb|HE601629.1|	uncharacterized protein Smp_203170	C:GO:0016020; C:GO:0016021	C:membrane; C:integral component of membrane	Smp_203170.1	Uncharacterized protein Smp_203170
TRINITY_GG_1021_c0_g1_i1_len_1453_path_[2886	17.94	385.71	640.42	87.78	184.05	73.13	163.23	454.01	89.73	4.16511	8.59137	9.32287	6.45582	7.52395	6.19239	7.35076	8.82658	6.48752	Schistosoma mansoni tubulin alpha chain,putative partial mRNA	gi|1084313631|ref|XM_018792606.1|	tubulin alpha chain,	F:GO:0005525; F:GO:0000166; C:GO:0005856; C:GO:0005737; F:GO:0003924; F:GO:0005200; C:GO:0005874; P:GO:0007017	F:GTP binding; F:nucleotide binding; C:cytoskeleton; C:cytoplasm; F:GTPase activity; F:structural constituent of cytoskeleton; C:microtubule; P:microtubule-based process	Smp_027920.1	Tubulin alpha chain
TRINITY_GG_668_c64_g1_i1_len_2217_path_[2195	17.93	142.94	259.86	26.71	23.79	17.77	78.48	198.79	23.43	4.1643	7.15927	8.02159	4.73931	4.57228	4.15137	6.29425	7.6351	4.55029	Schistosoma mansoni putative heat shock protein 70 (hsp70) partial mRNA	gi|1084292010|ref|XM_018794726.1|	heat shock 70 (hsp70)	F:GO:0000166; F:GO:0005524	F:nucleotide binding; F:ATP binding	Smp_049550.1	Putative heat shock protein 70 (Hsp70)
TRINITY_GG_2005_c0_g1_i1_len_695_path_[673	17.75	99.79	308.09	7.85		7.4	13.29	66.69	64.71	4.14975	6.64082	8.26721	2.97269		2.88753	3.73227	6.0594	6.01592	Schistosoma mansoni hypothetical protein partial mRNA	gi|1084309022|ref|XM_018790864.1|	hypothetical protein Smp_167270			Smp_167270.1	Uncharacterized protein
TRINITY_GG_1272_c11_g1_i1_len_295_path_[273	17.73			4.43		4.36	3.14	6.46		4.14812			2.14731		2.12433	1.65076	2.69153		Schistosoma mansoni endoglycoceramidase, putative partial mRNA	gi|1084307228|ref|XM_018791646.1|	endoglycoceramidase, putative	P:GO:0005975; P:GO:0008152; F:GO:0047876; F:GO:0004553; F:GO:0016787; F:GO:0016798	P:carbohydrate metabolic process; P:metabolic process; F:endoglycosylceramidase activity; F:hydrolase activity, hydrolyzing O-glycosyl compounds; F:hydrolase activity; F:hydrolase activity, acting on glycosyl bonds	Smp_193630.1	Endoglycoceramidase, putative (EC 3.2.1.123)
TRINITY_GG_265_c4_g2_i1_len_1229_path_[4123	17.68	203.58	318.62	41.15	48.81	24.99	171.31	365.07	124.8	4.14405	7.66945	8.31569	5.36282	5.6091	4.64328	7.42047	8.51203	6.96347	Schistosoma mansoni strain NMRI calmodulin 2 mRNA, complete cds	gi|321268064|gb|HQ163800.1|	putative calmodulin	F:GO:0005509	F:calcium ion binding	Smp_026560.1	Putative calmodulin
TRINITY_GG_214_c2_g1_i1_len_1086_path_[2176	17.65	111.93	123.49	13.88	17.84	10.63	65.8	131.31	43.59	4.1416	6.80645	6.94825	3.79494	4.15704	3.41007	6.04002	7.03683	5.44593	Schistosoma mansoni hypothetical protein partial mRNA	gi|1084304088|ref|XM_018789545.1|	hypothetical protein Smp_135840	C:GO:0016020; C:GO:0016021	C:membrane; C:integral component of membrane	Smp_135840.1	Uncharacterized protein
TRINITY_GG_68_c0_g1_i1_len_569_path_[1118	17.63	344.38	205.84	42.34		31.23	152.53	410.9	101.89	4.13996	8.42786	7.68538	5.40395		4.96486	7.25295	8.68264	6.67087	Schistosoma mansoni putative programmed cell death partial mRNA	gi|1084303630|ref|XM_018789356.1|	programmed cell death	F:GO:0003677	F:DNA binding	Smp_058350.1	Putative programmed cell death
TRINITY_GG_576_c11_g1_i1_len_699_path_[1454	17.61	687.75	571.67	38.8	63.61	40.28	217.75	1156.9	58.61	4.13832	9.42574	9.15904	5.27798	5.99118	5.33199	7.76653	10.176	5.87307	Schistosoma rodhaini genome assembly S_rodhaini_Burundi ,scaffold SROB_scaffold0010587	gi|686670890|emb|LL967577.1|
TRINITY_GG_2150_c22_g1_i1_len_309_path_[287	17.61	56.27	30.96	1.98		3.3	32.14	117.74		4.13832	5.81429	4.95233	0.9855		1.72247	5.0063	6.87946		Schistosoma mansoni strain Puerto Rico chromosome 2, complete genome	gi|353230524|emb|HE601625.1|	tRNA (guanine-N(7)-)-methyltransferase non-catalytic subunit wdr4	F:GO:0008168; F:GO:0016740; P:GO:0032259	F:methyltransferase activity; F:transferase activity; P:methylation	Smp_104630.1	tRNA (guanine-N(7)-)-methyltransferase non-catalytic subunit (WD repeat-containing protein 4 homolog)
TRINITY_GG_2339_c0_g1_i1_len_442_path_[907	17.47	131.2	326.3	21.64		9.09	43.42	59.21	17.54	4.12681	7.03562	8.35006	4.43563		3.18428	5.44029	5.88777	4.13258	Schistosoma mansoni strain Puerto Rico chromosome 3, complete genome	gi|360042640|emb|HE601626.1|	unnamed protein product			Smp_206300.1	Uncharacterized protein
TRINITY_GG_864_c12_g1_i1_len_842_path_[1639	17.26	89.89	306.02	32.74	48.87	12.84	36.23	73.64	37.72	4.10936	6.49009	8.25748	5.03298	5.61088	3.68257	5.17911	6.20242	5.23726	Schistosoma haematobium Tetraspanin-1 mRNA	gi|844855835|ref|XM_012941277.1|	Tetraspanin-1	C:GO:0016020; C:GO:0016021	C:membrane; C:integral component of membrane	Smp_152050.1	Putative tetraspanin 18, isoform 1
TRINITY_GG_964_c1_g1_i1_len_446_path_[847	17.21	739.31	836.86	135.07	91.49	109.81	346.74	1231.25	157.22	4.10518	9.53004	9.70884	7.07756	6.51554	6.77887	8.43771	10.2659	7.29664	Schistosoma mansoni putative immunophilin FK506 binding protein FKBP12 partial mRNA	gi|1084289298|ref|XM_018793218.1|	immunophilin FK506 binding FKBP12	C:GO:0005789; F:GO:0003755; F:GO:0005528; P:GO:0061077; P:GO:0000413; P:GO:0006457; F:GO:0016853	C:endoplasmic reticulum membrane; F:peptidyl-prolyl cis-trans isomerase activity; F:FK506 binding; P:chaperone-mediated protein folding; P:protein peptidyl-prolyl isomerization; P:protein folding; F:isomerase activity	Smp_079230.1	Peptidylprolyl isomerase (EC 5.2.1.8)
TRINITY_GG_2912_c20_g1_i1_len_579_path_[1113	17.19	405.38	507.73	46.35	81.21	62.96	241.83	362.64	73.18	4.1035	8.66313	8.98792	5.5345	6.34359	5.97636	7.91785	8.50239	6.19338	Schistosoma mansoni mago nashi protein homolog partial mRNA	gi|1084310649|ref|XM_018792744.1|	mago nashi homolog	C:GO:0005634; C:GO:0035145; P:GO:0008380; C:GO:0071013	C:nucleus; C:exon-exon junction complex; P:RNA splicing; C:catalytic step 2 spliceosome	Smp_103470.1	Mago nashi protein homolog
TRINITY_GG_1798_c39_g1_i1_len_717_path_[1389	17.02	264.06	243.99	45.61	15.07	40.38	297.98	491.01	186.14	4.08916	8.04472	7.93068	5.51128	3.91361	5.33557	8.21907	8.93961	7.54024	Schistosoma mansoni hypothetical protein partial mRNA	gi|1084310216|ref|XM_018792802.1|	hypothetical protein Smp_095250	C:GO:0016020; C:GO:0016021	C:membrane; C:integral component of membrane	Smp_095250.1	Uncharacterized protein
TRINITY_GG_1537_c40_g1_i1_len_717_path_[695	17.02	74.63	100.9	18.81		9.09	43.82	134.51	31.02	4.08916	6.22168	6.65678	4.23343		3.18428	5.45352	7.07157	4.95513	Schistosoma mansoni hypothetical protein partial mRNA	gi|1084298111|ref|XM_018797074.1|	hypothetical protein Smp_042400			Smp_042400.1	Uncharacterized protein
TRINITY_GG_622_c2_g1_i1_len_583_path_[1121	17.02	12.78		5.03		81.51	1950.64	28.82	36.23	4.08916	3.67582		2.33056		6.34891	10.9297	4.849	5.17911	Cylindrotheca closterium internal transcribed spacer 1, 5.8S ribosomal RNA gene, internal transcribed spacer 2, and 28S ribosomal RNA gene, complete sequence	gi|9885791|gb|AF289049.1|AF289049	hypothetical protein TSTA_040370			Smp_183040.1	Uncharacterized protein
TRINITY_GG_2108_c12_g2_i1_len_2059_path_[4641	17.01	89.19	391.66	20.02	34.38	17.75	10.52	24.87	27.62	4.08831	6.47881	8.61346	4.32337	5.1035	4.14975	3.39506	4.63633	4.78764	Schistosoma mansoni family M13 unassigned peptidase (M13 family) partial mRNA	gi|1084294932|ref|XM_018796345.1|	family M13 unassigned peptidase (M13 family)	P:GO:0006508; F:GO:0004222; F:GO:0008237	P:proteolysis; F:metalloendopeptidase activity; F:metallopeptidase activity	Smp_173160.1	Family M13 unassigned peptidase (M13 family)
TRINITY_GG_2398_c0_g1_i1_len_1389_path_[1367	17	99.01	269.14	29.71	13.37	15.62	15.27	62.47	37.8	4.08746	6.6295	8.07221	4.89288	3.74093	3.96532	3.93263	5.96509	5.24031	Schistosoma mansoni hypothetical protein partial mRNA	gi|1084308859|ref|XM_018790972.1|	hypothetical protein Smp_075330			Smp_075330.1	Uncharacterized protein
TRINITY_GG_1123_c6_g1_i1_len_453_path_[431	16.76	269.1	327.49	60.65	59.43	51.01	91.89	334.61	99.55	4.06695	8.072	8.35531	5.92244	5.89312	5.67271	6.52184	8.38634	6.63735	Schistosoma mansoni ribosomal protein l7ae, putative partial mRNA	gi|1084309700|ref|XM_018790616.1|	ribosomal protein l7ae, putative	C:GO:0032040; P:GO:0030490; P:GO:0042254; C:GO:0022625; C:GO:0005730; C:GO:0005840; P:GO:0000398; P:GO:0006412; C:GO:0031428; F:GO:0003723; P:GO:0000470; C:GO:0030529; C:GO:0071011; C:GO:0046540	C:small-subunit processome; P:maturation of SSU-rRNA; P:ribosome biogenesis; C:cytosolic large ribosomal subunit; C:nucleolus; C:ribosome; P:mRNA splicing, via spliceosome; P:translation; C:box C/D snoRNP complex; F:RNA binding; P:maturation of LSU-rRNA; C:intracellular ribonucleoprotein complex; C:precatalytic spliceosome; C:U4/U6 x U5 tri-snRNP complex	Smp_104660.1	Ribosomal protein l7ae, putative
TRINITY_GG_2736_c3_g1_i1_len_862_path_[840	16.75	188.02	219.13	27.71	11.86	15.85	131.91	263.32	88.46	4.06609	7.55474	7.77564	4.79233	3.56803	3.98641	7.04341	8.04067	6.46695	Schistosoma mansoni peptidase, putative partial mRNA	gi|1084308216|ref|XM_018791217.1|	peptidase, putative			Smp_165910.1	Peptidase, putative
TRINITY_GG_2142_c43_g1_i2_len_316_path_[1426	16.73	929.79	302.88	118.62		198.56	487.8	1630.57	837.52	4.06437	9.86076	8.2426	6.8902		7.63343	8.93015	10.6712	9.70998	Schistosoma mansoni strain Puerto Rico chromosome 2, complete genome	gi|353230524|emb|HE601625.1|
TRINITY_GG_2587_c6_g1_i1_len_316_path_[294	16.73	45.79	51.42	5.65		6.26	9.18	40.37		4.06437	5.51696	5.68426	2.49825		2.64616	3.19849	5.33521		Schistosoma mansoni strain Puerto Rico chromosome 3, complete genome	gi|360042640|emb|HE601626.1|
TRINITY_GG_703_c18_g1_i1_len_455_path_[865	16.64	63.96	57.79	9.26		6.1	12.37	55.06	15.2	4.05658	5.9991	5.85275	3.21101		2.60881	3.62877	5.78293	3.926	Schistosoma mansoni hypothetical protein partial mRNA	gi|1084288732|ref|XM_018792904.1|	hypothetical protein Smp_160430	P:GO:0042273; C:GO:0034399; P:GO:0006364; C:GO:0005730; C:GO:0030687	P:ribosomal large subunit biogenesis; C:nuclear periphery; P:rRNA processing; C:nucleolus; C:preribosome, large subunit precursor	Smp_160430.1	Uncharacterized protein
TRINITY_GG_964_c3_g1_i1_len_318_path_[591	16.49	40.61	111.91	14.11	58.39	14.8	83.81	21.69	15.11	4.04352	5.34376	6.8062	3.81865	5.86765	3.88753	6.38905	4.43896	3.91743	Schistosoma mansoni strain Puerto Rico chromosome 1, complete genome	gi|353228410|emb|HE601624.1|	hypothetical protein Smp_123400			Smp_125830.1
TRINITY_GG_1667_c5_g2_i1_len_320_path_[1022	16.26	59.33	49.96	5.49	57.58	4.25	14.88	32.12	59.61	4.02326	5.89069	5.6427	2.45681	5.8475	2.08746	3.8953	5.0054	5.89748	Schistosoma mansoni putative dna-directed RNA polymerase II partial mRNA	gi|1084299540|ref|XM_018797863.1|	dna-directed RNA polymerase II	P:GO:0045948; P:GO:0006351; C:GO:0000932; P:GO:0044237; P:GO:0006367; P:GO:0000288; C:GO:0005665; F:GO:0003697; F:GO:0000166; F:GO:0003899; F:GO:0003824; F:GO:0003727; P:GO:0034402; P:GO:0031990; F:GO:0031369	P:positive regulation of translational initiation; P:transcription, DNA-templated; C:P-body; P:cellular metabolic process; P:transcription initiation from RNA polymerase II promoter; P:nuclear-transcribed mRNA catabolic process, deadenylation-dependent decay; C:DNA-directed RNA polymerase II, core complex; F:single-stranded DNA binding; F:nucleotide binding; F:DNA-directed 5'-3' RNA polymerase ac…	Smp_074230.1	Putative dna-directed RNA polymerase II
TRINITY_GG_2271_c3_g2_i1_len_320_path_[5571	16.26	44.5	49.96	9.15		5.47	35.71	85.65	29.81	4.02326	5.47573	5.6427	3.19377		2.45154	5.15826	6.42038	4.89772	Schistosoma mansoni strain Puerto Rico chromosome 2, complete genome	gi|353230524|emb|HE601625.1|
TRINITY_GG_1929_c11_g1_i1_len_462_path_[879	16.23	150.08	123.46	34.88	28.76	13.85	69.16	89.18	40.77	4.02059	7.22959	6.9479	5.12433	4.84599	3.79181	6.11187	6.47865	5.34944	Schistosoma rodhaini genome assembly S_rodhaini_Burundi ,scaffold SROB_scaffold0000569	gi|689516660|emb|LL957547.1|
TRINITY_GG_911_c16_g9_i1_len_397_path_[2888	16.18	692.62	454.53	145.45	74.77	123.25	2519.64	1754.74	386.73	4.01614	9.43592	8.82823	7.18438	6.22439	6.94544	11.299	10.777	8.59518	Schistosoma mansoni strain Puerto Rico complete mitochondrial genome	gi|349583592|emb|HE601612.1|	NADH dehydrogenase subunit 6 (mitochondrion)	C:GO:0005739; C:GO:0016020; C:GO:0016021	C:mitochondrion; C:membrane; C:integral component of membrane	Smp_900020.1	NADH dehydrogenase 6 (NADH dehydrogenase subunit 6)
TRINITY_GG_1359_c0_g2_i1_len_750_path_[1465	16.04	416.24	383.48	63.31	28.39	43.67	285.33	549.88	230.1	4.0036	8.70127	8.58301	5.98436	4.82731	5.44857	8.15649	9.10297	7.84612	Schistosoma mansoni hypothetical protein partial mRNA	gi|1084301114|ref|XM_018798736.1|	hypothetical protein Smp_134510	P:GO:0032780; F:GO:0042030; P:GO:0009396; C:GO:0005739; F:GO:0030272; P:GO:0006783; P:GO:0035999; F:GO:0051117	P:negative regulation of ATPase activity; F:ATPase inhibitor activity; P:folic acid-containing compound biosynthetic process; C:mitochondrion; F:5-formyltetrahydrofolate cyclo-ligase activity; P:heme biosynthetic process; P:tetrahydrofolate interconversion; F:ATPase binding	Smp_134510.1	Uncharacterized protein
TRINITY_GG_1509_c1_g1_i1_len_1752_path_[3484	15.97	158.68	228.59	36.23	41.1	28.27	64.21	185.28	36.98	3.99729	7.30998	7.83662	5.17911	5.36107	4.8212	6.00473	7.53356	5.20867	Schistosoma mansoni putative chaperonin containing t-complex protein 1, delta subunit, tcpd partial mRNA	gi|1084298619|ref|XM_018797356.1|	chaperonin containing t-complex delta tcpd	F:GO:0000166; F:GO:0005524; C:GO:0005737; F:GO:0051082; P:GO:0006457	F:nucleotide binding; F:ATP binding; C:cytoplasm; F:unfolded protein binding; P:protein folding	Smp_004600.1	T-complex protein 1 subunit delta
TRINITY_GG_710_c13_g1_i1_len_468_path_[425	15.89	21.54	3.45	1.77	225.29	3.77	5.91	7.87		3.99005	4.42895	1.7866	0.823749	7.81564	1.91456	2.56316	2.97636		Schistosoma mansoni strain Puerto Rico chromosome 1, complete genome	gi|353228410|emb|HE601624.1|	hypothetical protein Smp_125160	F:GO:0004930; F:GO:0042813; P:GO:0007186; C:GO:0016020; C:GO:0016021; P:GO:0060070; P:GO:0007166; F:GO:0017147; P:GO:0035567	F:G-protein coupled receptor activity; F:Wnt-activated receptor activity; P:G-protein coupled receptor signaling pathway; C:membrane; C:integral component of membrane; P:canonical Wnt signaling pathway; P:cell surface receptor signaling pathway; F:Wnt-protein binding; P:non-canonical Wnt signaling pathway	Smp_125160.1	Uncharacterized protein
TRINITY_GG_496_c7_g1_i1_len_325_path_[704	15.72	28.65	6.89	3.53		1.17	31.67	8.62		3.97453	4.84046	2.7845	1.81967		0.226509	4.98504	3.10769		Schistosoma rodhaini genome assembly S_rodhaini_Burundi ,scaffold SROB_scaffold0003698	gi|689519304|emb|LL960676.1|
TRINITY_GG_59_c9_g2_i1_len_3522_path_[7156	15.71	392.83	642.9	81.92	74.88	86.24	187.33	355.42	78.21	3.97361	8.61776	9.32845	6.35614	6.22651	6.43029	7.54944	8.47338	6.28928	Schistosoma mansoni strain Puerto Rico chromosome W, complete genome	gi|360043576|emb|HE601631.1|	RNA-binding region RNP-1 (RNA recognition motif),domain-containing	F:GO:0000166; F:GO:0003676	F:nucleotide binding; F:nucleic acid binding	Smp_203630.1	Uncharacterized protein
TRINITY_GG_2645_c38_g1_i1_len_472_path_[450	15.67	10.62	27.19			0.86	1.46	5.19		3.96993	3.40871	4.765			-0.217591	0.545968	2.37573		Schistosoma haematobium hypothetical protein mRNA	gi|844868301|ref|XM_012944307.1|	hypothetical protein MS3_08458	C:GO:0016020; C:GO:0016021	C:membrane; C:integral component of membrane	Smp_154170.1	Uncharacterized protein
TRINITY_GG_1951_c36_g1_i1_len_326_path_[304	15.61	241.91	253.29	33.34		9.9	62.93	71.99	71.52	3.9644	7.91833	7.98465	5.05918		3.30743	5.97568	6.16972	6.16027	Schistosoma rodhaini genome assembly S_rodhaini_Burundi ,scaffold SROB_scaffold0007672	gi|689522360|emb|LL964651.1|
TRINITY_GG_106_c7_g1_i1_len_1058_path_[2120	15.61	81.68	125.22	14.9	27.62	11.06	61.54	163.98	42.62	3.9644	6.35191	6.96832	3.89724	4.78764	3.46728	5.94345	7.35738	5.41346	Schistosoma mansoni strain Puerto Rico chromosome W, complete genome	gi|360043576|emb|HE601631.1|	microsomal signal peptidase 25 kD subunit	C:GO:0016020; C:GO:0016021; P:GO:0006465; P:GO:0045047; F:GO:0008233; C:GO:0005787	C:membrane; C:integral component of membrane; P:signal peptide processing; P:protein targeting to ER; F:peptidase activity; C:signal peptidase complex	Smp_024390.3	Putative microsomal signal peptidase 25 kD subunit
TRINITY_GG_1498_c53_g1_i1_len_1790_path_[3535	15.6	347.94	290.07	62.02	30.1	53.42	202.5	530.79	92.84	3.96347	8.44269	8.18026	5.95466	4.91169	5.73931	7.66178	9.052	6.53667	Schistosoma mansoni putative heterogeneous nuclear ribonucleoprotein partial mRNA	gi|1084298847|ref|XM_018797482.1|	Heterogeneous nuclear ribonucleo A2 homolog 1	F:GO:0000166; F:GO:0003676; C:GO:0030529; C:GO:0019013	F:nucleotide binding; F:nucleic acid binding; C:intracellular ribonucleoprotein complex; C:viral nucleocapsid	Smp_053940.1	Putative heterogeneous nuclear ribonucleoprotein
TRINITY_GG_969_c5_g2_i1_len_915_path_[2335	15.54	126.95	139.05	18.85	11	12.79	60.64	188.32	53.77	3.95791	6.98812	7.11946	4.23649	3.45943	3.67694	5.9222	7.55704	5.74873	Schistosoma mansoni GTP-binding protein-like protein partial mRNA	gi|1084289266|ref|XM_018793201.1|	GTP-binding protein-like protein	F:GO:0000166; F:GO:0005525; P:GO:0016192; P:GO:0015031; C:GO:0005794; C:GO:0005783; P:GO:0006886; P:GO:0006810; C:GO:0005622	F:nucleotide binding; F:GTP binding; P:vesicle-mediated transport; P:protein transport; C:Golgi apparatus; C:endoplasmic reticulum; P:intracellular protein transport; P:transport; C:intracellular	Smp_073590.1	GTP-binding protein-like protein
TRINITY_GG_2082_c0_g1_i1_len_769_path_[747	15.52	160.95	153.37	20.99		14.74	153.35	357.97	197.92	3.95606	7.33047	7.26087	4.39163		3.88166	7.26068	8.48369	7.62877	Schistosoma mansoni putative ferritin partial mRNA	gi|1084293526|ref|XM_018795563.1|	putative ferritin	P:GO:0006879; C:GO:0005623; F:GO:0008199; F:GO:0046872; F:GO:0016491; P:GO:0006826; P:GO:0055114; F:GO:0004322	P:cellular iron ion homeostasis; C:cell; F:ferric iron binding; F:metal ion binding; F:oxidoreductase activity; P:iron ion transport; P:oxidation-reduction process; F:ferroxidase activity	Smp_047650.1	Ferritin (EC 1.16.3.1)
TRINITY_GG_2031_c11_g2_i1_len_323_path_[2679	15.51	212.69	237.11	50.03		22.76	81.46	98.16	33.56	3.95513	7.73261	7.88941	5.64472		4.50843	6.34802	6.61706	5.06867	Schistosoma mansoni egg protein CP391S-like partial mRNA	gi|1084298835|ref|XM_018797476.1|	egg CP391S-like			Smp_194130.1	Egg protein CP391S-like
TRINITY_GG_2392_c22_g1_i1_len_327_path_[305	15.51		6.8				11.37			3.95513		2.76553				3.50716			Schistosoma rodhaini genome assembly S_rodhaini_Burundi ,scaffold SROB_scaffold0003954	gi|689519476|emb|LL960932.1|	hypothetical protein MS3_07143, partial
TRINITY_GG_350_c1_g2_i1_len_371_path_[742	15.46	345.14	192.94	29.18	93.17	34.56	35.89	700.63	140.6	3.95047	8.43104	7.59201	4.86691	6.54179	5.11103	5.16551	9.45251	7.13545	Schistosoma mansoni polyubiquitin mRNA, partial cds	gi|4105407|gb|AF045474.1|AF045474	polyubiquitin isoform X2			Smp_046690.1	Putative ubiquitin (Ribosomal protein L40)
TRINITY_GG_1737_c10_g1_i1_len_480_path_[915	15.25	31.01	62.83	4.24	27.03	3.07	39.73	63.94	6.96	3.93074	4.95466	5.97338	2.08406	4.75649	1.61824	5.31216	5.99865	2.79909	Schistosoma mansoni strain Puerto Rico chromosome 6, complete genome	gi|353232888|emb|HE601629.1|	uncharacterized protein Smp_202980	C:GO:0016020; C:GO:0016021	C:membrane; C:integral component of membrane	Smp_202980.1	Uncharacterized protein Smp_202980
TRINITY_GG_2142_c64_g1_i1_len_1231_path_[2640	15.21	64.28	80.25	6.93	7.69	7.66	28.99	112.96	23.72	3.92695	6.0063	6.32643	2.79286	2.94298	2.93734	4.85748	6.81967	4.56803	Schistosoma mansoni hypothetical protein partial mRNA	gi|1084293016|ref|XM_018795281.1|	hypothetical protein Smp_088660	F:GO:0003677	F:DNA binding	Smp_088660.1	Uncharacterized protein
TRINITY_GG_1460_c0_g1_i1_len_481_path_[1953	15.2	89.27	121.93	16.05		8.06	70.72	136.69	27.77	3.926	6.4801	6.92991	4.0045		3.01078	6.14405	7.09476	4.79546	Schistosoma mansoni putative microsomal signal peptidase 23 kD subunit (spc22/23) partial mRNA	gi|1084298419|ref|XM_018797245.1|	microsomal signal peptidase 23 kD subunit (spc22 23)	C:GO:0016021; P:GO:0006465; F:GO:0008233; C:GO:0005787	C:integral component of membrane; P:signal peptide processing; F:peptidase activity; C:signal peptidase complex	Smp_175420.1	Putative microsomal signal peptidase 23 kD subunit (Spc22/23)
TRINITY_GG_958_c3_g1_i1_len_1232_path_[2548	15.19	472.9	460.51	84.09	69.14	81.26	279	705.93	114.55	3.92505	8.88539	8.84709	6.39386	6.11145	6.34447	8.12412	9.46338	6.83983	Schistosoma mansoni putative arginine/serine-rich splicing factor partial mRNA	gi|1084291066|ref|XM_018794200.1|	arginine serine-rich splicing factor	F:GO:0000166; F:GO:0003676	F:nucleotide binding; F:nucleic acid binding	Smp_036270.2	Putative arginine/serine-rich splicing factor
TRINITY_GG_1070_c2_g1_i1_len_782_path_[760	15.18	361.56	487.17	45.67	40.32	65.76	126.59	572.27	138.3	3.9241	8.49809	8.92828	5.51317	5.33342	6.03914	6.98402	9.16055	7.11166	Schistosoma mansoni thioredoxin peroxidase (TPx-2) mRNA, complete cds	gi|5163491|gb|AF157561.1|	AF157561_1 thioredoxin peroxidase	F:GO:0004601; F:GO:0016209; F:GO:0016491; P:GO:0098869; P:GO:0055114; F:GO:0051920	F:peroxidase activity; F:antioxidant activity; F:oxidoreductase activity; P:cellular oxidant detoxification; P:oxidation-reduction process; F:peroxiredoxin activity	Smp_158110.2	Peroxiredoxin, Prx2 (EC 1.11.1.15) (Thioredoxin peroxidase) (Thioredoxin peroxidase 2)
TRINITY_GG_2799_c12_g1_i1_len_936_path_[914	15.11	66.45	119.56	15.99	21.39	12.32	14.74	60.14	5.5	3.91743	6.0542	6.90159	3.9991	4.41886	3.62293	3.88166	5.91025	2.45943	Schistosoma rodhaini genome assembly S_rodhaini_Burundi ,scaffold SROB_scaffold0001857	gi|689517716|emb|LL958835.1|	hypothetical protein Smp_138160			Smp_138160.1	Uncharacterized protein
TRINITY_GG_248_c0_g1_i1_len_331_path_[693	15.1	20.64	13.24	10.21	53.5	1.69	8.31	1.67	41.7	3.91648	4.36737	3.72683	3.35191	5.74147	0.757023	3.05485	0.739848	5.38198
TRINITY_GG_1290_c0_g1_i1_len_635_path_[613	15.07	373.14	318.8	66.71	106.78	55.08	161.56	568.91	142	3.91361	8.54357	8.31651	6.05983	6.7385	5.78346	7.33593	9.15206	7.14975	Schistosoma mansoni cofilin partial mRNA	gi|1084311784|ref|XM_018797475.1|	cofilin	F:GO:0003779; P:GO:0030042; C:GO:0015629; C:GO:0005622	F:actin binding; P:actin filament depolymerization; C:actin cytoskeleton; C:intracellular	Smp_195080.1	Cofilin
TRINITY_GG_2084_c18_g1_i1_len_788_path_[1750	15.03	155.95	106.19	38.19	26.62	12.91	76.27	196.6	116.51	3.90977	7.28494	6.7305	5.25512	4.73444	3.69042	6.25304	7.61912	6.86431	Schistosoma mansoni strain Puerto Rico chromosome 2, complete genome	gi|353230524|emb|HE601625.1|	hypothetical protein Smp_122760.1			Smp_122760.3	Uncharacterized protein
TRINITY_GG_116_c11_g1_i1_len_1396_path_[2796	15.02	204.45	259.52	39.24	46.51	29.92	101.32	262.16	76.87	3.90881	7.6756	8.0197	5.29425	5.53947	4.90304	6.66278	8.0343	6.26435	Schistosoma mansoni putative heat shock protein 70 (hsp70)-interacting protein partial mRNA	gi|1084304263|ref|XM_018789616.1|	heat shock 70 (hsp70)-interacting			Smp_064860.1	Putative heat shock protein 70 (Hsp70)-interacting protein
TRINITY_GG_500_c18_g1_i1_len_332_path_[619	15.01	1203.13	223.59	116.34		114.66	165.18	810.78	288.72	3.90785	10.2326	7.80471	6.8622		6.84122	7.3679	9.66317	8.17353	Schistosoma rodhaini genome assembly S_rodhaini_Burundi ,scaffold SROB_scaffold0004729	gi|689520037|emb|LL961707.1|
TRINITY_GG_2869_c12_g1_i1_len_332_path_[619	15.01					0.56	2.75	4.94		3.90785					-0.836501	1.45943	2.30451		Schistosoma rodhaini genome assembly S_rodhaini_Burundi ,scaffold SROB_contig0000008	gi|689522978|emb|LL966942.1|
TRINITY_GG_1458_c21_g1_i1_len_486_path_[464	14.95	60.78	61.58	14.13		12.57	59.84	127.86	27.31	3.90207	5.92552	5.94439	3.82069		3.65191	5.90304	6.99842	4.77136	Schistosoma mansoni hypothetical protein partial mRNA	gi|1084298383|ref|XM_018797225.1|	hypothetical protein Smp_145010	F:GO:0003676; F:GO:0008270	F:nucleic acid binding; F:zinc ion binding	Smp_145010.1	Uncharacterized protein
TRINITY_GG_568_c0_g1_i1_len_1403_path_[2954	14.94	130.5	170.68	24.64	33.03	17.59	201.83	203.44	461.94	3.90111	7.02791	7.41515	4.62293	5.04571	4.13668	7.657	7.66846	8.85156	Schistosoma mansoni glycerol-3-phosphate dehydrogenase, putative partial mRNA	gi|1084313707|ref|XM_018792589.1|	glycerol-3-phosphate dehydrogenase, putative	P:GO:0006072; P:GO:0005975; F:GO:0042803; F:GO:0016616; F:GO:0016491; P:GO:0046168; F:GO:0051287; C:GO:0009331; P:GO:0055114; F:GO:0004367	P:glycerol-3-phosphate metabolic process; P:carbohydrate metabolic process; F:protein homodimerization activity; F:oxidoreductase activity, acting on the CH-OH group of donors, NAD or NADP as acceptor; F:oxidoreductase activity; P:glycerol-3-phosphate catabolic process; F:NAD binding; C:glycerol-3-phosphate dehydrogenase complex; P:oxidation-reduction process; F:glycerol-3-phosphate dehydrogenase…	Smp_030500.1	Glycerol-3-phosphate dehydrogenase [NAD(+)] (EC 1.1.1.8)
TRINITY_GG_928_c1_g1_i1_len_333_path_[620	14.91	20.37	19.6	6.7		2.78	27.36	52.4	54.64	3.89821	4.34837	4.29278	2.74416		1.47508	4.774	5.71149	5.77189	Schistosoma mansoni strain Puerto Rico chromosome 1, complete genome	gi|353228410|emb|HE601624.1|
TRINITY_GG_34_c33_g1_i1_len_643_path_[1241	14.81	44.44	72.45	3.28		7.17	36	46.91	13.5	3.8885	5.47379	6.17891	1.7137		2.84197	5.16993	5.55182	3.75489	Schistosoma mansoni strain Puerto Rico chromosome W, complete genome	gi|360043576|emb|HE601631.1|	hypothetical protein Smp_137600			Smp_137600.1	Uncharacterized protein
TRINITY_GG_912_c6_g1_i1_len_1422_path_[3648	14.71	339.5	289.81	41.27	75.69	33.49	158.95	395.09	84.97	3.87873	8.40727	8.17896	5.36702	6.24203	5.06566	7.31243	8.62604	6.40888	Schistosoma mansoni putative dead box ATP-dependent RNA helicase partial mRNA	gi|1084289102|ref|XM_018793110.1|	dead box ATP-dependent RNA helicase	P:GO:0006406; F:GO:0003676; F:GO:0005524; P:GO:0010501; P:GO:0010468; C:GO:0005681; F:GO:0004386; P:GO:0006974; P:GO:0000398; F:GO:0004004; F:GO:0016787	P:mRNA export from nucleus; F:nucleic acid binding; F:ATP binding; P:RNA secondary structure unwinding; P:regulation of gene expression; C:spliceosomal complex; F:helicase activity; P:cellular response to DNA damage stimulus; P:mRNA splicing, via spliceosome; F:ATP-dependent RNA helicase activity; F:hydrolase activity	Smp_003660.1	Putative dead box ATP-dependent RNA helicase
TRINITY_GG_1343_c1_g2_i1_len_1271_path_[2527	14.65	468.12	482.62	69.09	59.25	54.68	317.44	805.49	165.67	3.87283	8.87073	8.91474	6.11041	5.88874	5.77294	8.31034	9.65372	7.37217	Schistosoma mansoni Acidic leucine-rich nuclear phosphoprotein 32-related protein (ANP32/acidic nuclear phosphoprotein-like protein) partial mRNA	gi|1084300928|ref|XM_018798633.1|	Acidic leucine-rich nuclear phospho 32-related (ANP32 acidic nuclear phospho )			Smp_010940.1	Acidic leucine-rich nuclear phosphoprotein 32-related protein (ANP32/acidic nuclear phosphoprotein-like protein)
TRINITY_GG_655_c52_g1_i1_len_336_path_[314	14.63	211.02	112.6	14.79	51.83	16.29	195.68	452.21	67.02	3.87086	7.72124	6.81506	3.88655	5.69572	4.02591	7.61235	8.82085	6.06652	Schistosoma mansoni strain Puerto Rico chromosome 1, complete genome	gi|353228410|emb|HE601624.1|
TRINITY_GG_1975_c14_g1_i1_len_805_path_[783	14.62	116.6	143.25	21.79	25.89	14.67	52.76	152.35	53.28	3.86987	6.86542	7.16239	4.44559	4.69432	3.8748	5.72137	7.25125	5.73552	Schistosoma mansoni ubiquitin, putative partial mRNA	gi|1084307863|ref|XM_018791328.1|	ubiquitin, putative			Smp_120630.1	Ubiquitin, putative
TRINITY_GG_1058_c0_g1_i1_len_1275_path_[2602	14.6	204.7	258.78	43.83	44.28	28.82	103.86	298.73	56.92	3.8679	7.67737	8.01558	5.45385	5.46858	4.849	6.6985	8.2227	5.83086	Schistosoma mansoni proliferation-associated protein 2G4, 38kDa (M24 family) partial mRNA	gi|1084309496|ref|XM_018790657.1|	proliferation-associated 38kDa (M24 family)			Smp_150690.1	Proliferation-associated protein 2G4, 38kDa (M24 family)
TRINITY_GG_1024_c13_g1_i1_len_650_path_[1280	14.59	433.35	388.27	61.33	86.13	52.59	62.76	329.92	128.57	3.86691	8.75939	8.60092	5.93852	6.42844	5.71672	5.97177	8.36597	7.00641	Schistosoma mansoni ferritin, putative partial mRNA	gi|1084306693|ref|XM_018791779.1|	FRIH1_SCHMA ame: Full=Ferritin-1 heavy chain	P:GO:0006879; C:GO:0005623; F:GO:0008199; F:GO:0016491; F:GO:0046872; P:GO:0006826; P:GO:0055114; F:GO:0004322	P:cellular iron ion homeostasis; C:cell; F:ferric iron binding; F:oxidoreductase activity; F:metal ion binding; P:iron ion transport; P:oxidation-reduction process; F:ferroxidase activity	Smp_087760.1	Ferritin (EC 1.16.3.1)
TRINITY_GG_442_c0_g1_i1_len_494_path_[472	14.57	203.96	211.53	36.42	51.64	24.76	75.97	238.77	66.52	3.86493	7.67214	7.72472	5.18666	5.69042	4.62994	6.24736	7.89948	6.05572	Schistosoma haematobium Small nuclear ribonucleoprotein Sm D1 mRNA	gi|844861163|ref|XM_012942570.1|	Small nuclear ribonucleo Sm D1	C:GO:0030529; C:GO:0019013; P:GO:0006396	C:intracellular ribonucleoprotein complex; C:viral nucleocapsid; P:RNA processing
TRINITY_GG_724_c19_g1_i1_len_810_path_[1575	14.51	151.51	210.81	31.22	12.84	23.47	77.49	224.51	56.15	3.85898	7.24327	7.7198	4.9644	3.68257	4.55275	6.27594	7.81064	5.81121	Schistosoma mansoni proteasome catalytic subunit 1 (T01 family) partial mRNA	gi|1084289950|ref|XM_018793581.1|	proteasome catalytic subunit 1 (T01 family)	C:GO:0005634; C:GO:0005737; C:GO:0005839; P:GO:0006508; F:GO:0004175; F:GO:0004298; C:GO:0000502; F:GO:0008233; P:GO:0051603; F:GO:0016787	C:nucleus; C:cytoplasm; C:proteasome core complex; P:proteolysis; F:endopeptidase activity; F:threonine-type endopeptidase activity; C:proteasome complex; F:peptidase activity; P:proteolysis involved in cellular protein catabolic process; F:hydrolase activity	Smp_034490.1	Proteasome catalytic subunit 1 (T01 family) (EC 3.4.25.1)
TRINITY_GG_28_c19_g1_i1_len_1125_path_[1103	14.5	409.64	735.12	61.73	128.3	74.52	497.04	603.55	402.46	3.85798	8.67821	9.52184	5.9479	7.00338	6.21956	8.95722	9.23733	8.6527	Schistosoma haematobium ADP,ATP carrier protein mRNA	gi|844846900|ref|XM_012939282.1|	ATP:ADP antiporter	P:GO:0055085; C:GO:0016020; C:GO:0016021; P:GO:0006810; F:GO:0005215; C:GO:0005743	P:transmembrane transport; C:membrane; C:integral component of membrane; P:transport; F:transporter activity; C:mitochondrial inner membrane	Smp_079220.1	Putative adp,ATP carrier protein
TRINITY_GG_357_c1_g1_i1_len_654_path_[1286	14.47	193.13	283	10.13	34.16	17.32	303.04	530.67	39.56	3.85499	7.59343	8.14466	3.34056	5.09424	4.11437	8.24336	9.05167	5.30597	Schistosoma mansoni strain Puerto Rico chromosome W, complete genome	gi|360043576|emb|HE601631.1|
TRINITY_GG_1573_c38_g1_i1_len_338_path_[631	14.45	39.46	44.28	6.49		6.45	21.23	22.22	39.7	3.853	5.30232	5.46858	2.69822		2.6893	4.40803	4.47379	5.31107	Schistosoma mansoni peptidylglycine alpha hydroxylating mono-oxygenase mRNA, complete cds	gi|28434484|gb|AY172995.2|	peptidylglycine alpha hydroxylating mono-oxygenase	F:GO:0016715; F:GO:0005507; F:GO:0003824; P:GO:0006518; C:GO:0016020; P:GO:0055114; F:GO:0004497	F:oxidoreductase activity, acting on paired donors, with incorporation or reduction of molecular oxygen, reduced ascorbate as one donor, and incorporation of one atom of oxygen; F:copper ion binding; F:catalytic activity; P:peptide metabolic process; C:membrane; P:oxidation-reduction process; F:monooxygenase activity	Smp_145300.1	Putative peptidylglycine alpha hydroxylating mono-oxygenase (Fragment)
TRINITY_GG_176_c53_g4_i1_len_338_path_[1969	14.45			1.62		31.66	52.79		317.01	3.853			0.695994		4.98459	5.72219		8.30838	Pseudovorticella sp. FG-2015 voucher SZ2010032108 large subunit ribosomal RNA gene, partial sequence	gi|759083559|gb|KM222176.1|	UNKNOWN
TRINITY_GG_1370_c18_g1_i1_len_656_path_[634	14.41	261.46	225.85	36.11	34.02	34.15	261.36	550.19	227.63	3.849	8.03045	7.81922	5.17433	5.08831	5.09381	8.02989	9.10379	7.83055	Schistosoma mansoni strain Puerto Rico chromosome 7, complete genome	gi|353233529|emb|HE601630.1|	uncharacterized protein Smp_203280	C:GO:0000276; F:GO:0015078; P:GO:0015986	C:mitochondrial proton-transporting ATP synthase complex, coupling factor F(o); F:hydrogen ion transmembrane transporter activity; P:ATP synthesis coupled proton transport	Smp_203280.1	Uncharacterized protein Smp_203280
TRINITY_GG_2488_c8_g1_i1_len_816_path_[794	14.37	1239.31	1325.55	184.33	101.75	215.17	669.31	2211.62	333.74	3.84499	10.2753	10.3724	7.52615	6.66888	7.74933	9.38653	11.1109	8.38258	Schistosoma mansoni SWI/SNF-related chromatin binding protein partial mRNA	gi|1084296894|ref|XM_018799791.1|	unknown			Smp_100090.1	High mobility group B1 (High mobility group B1 protein) (SWI/SNF-related chromatin binding protein)
TRINITY_GG_1785_c24_g1_i1_len_816_path_[794	14.37	127.48	111.36	20.22	25.44	14.28	47.13	130.66	42.54	3.84499	6.99413	6.79909	4.33771	4.66903	3.83592	5.55857	7.02967	5.41075	Schistosoma mansoni hypothetical protein partial mRNA	gi|1084300424|ref|XM_018798355.1|	hypothetical protein Smp_149410			Smp_149410.1	Uncharacterized protein
TRINITY_GG_405_c11_g1_i1_len_339_path_[633	14.36	84.97	232.6	22.57	50.87	12.82	7613.76	3681.37	10126.3	3.84398	6.40888	7.86171	4.49633	5.66874	3.68032	12.8944	11.846	13.3058	Schistosoma mansoni calcium binding protein mRNA, complete cds, clone CL17	gi|160938|gb|J04641.1|SCMCBPA	CABP_SCHMA ame: Full=Calcium-binding Short=	F:GO:0046872; F:GO:0005509	F:metal ion binding; F:calcium ion binding	Smp_033000.1	Putative calcium-binding protein
TRINITY_GG_2901_c5_g1_i1_len_499_path_[477	14.34	1767.67	1979.15	189.58	177.91	186.53	713.17	2708.07	831.49	3.84197	10.7876	10.9507	7.56666	7.475	7.54326	9.4781	11.403	9.69956	Schistosoma rodhaini genome assembly S_rodhaini_Burundi ,scaffold SROB_contig0000434	gi|686674682|emb|LL975990.1|	SJCHGC09710 protein
TRINITY_GG_576_c28_g1_i1_len_978_path_[958	14.31	214.49	152.62	23.97	30.4	17.76	155.25	278.86	80.77	3.83895	7.74477	7.2538	4.58316	4.926	4.15056	7.27845	8.1234	6.33575	Schistosoma mansoni vacuolar ATP synthase proteolipid subunit 1, 2,3, putative partial mRNA	gi|1084309284|ref|XM_018790737.1|	vacuolar ATP synthase proteolipid subunit 2,	P:GO:0015992; F:GO:0015078; C:GO:0033177; P:GO:0015991; P:GO:0007042; F:GO:0046961; C:GO:0005774; C:GO:0005773; P:GO:0006810; C:GO:0000220; P:GO:0006811; C:GO:0016020; C:GO:0016021; C:GO:0033179	P:proton transport; F:hydrogen ion transmembrane transporter activity; C:proton-transporting two-sector ATPase complex, proton-transporting domain; P:ATP hydrolysis coupled proton transport; P:lysosomal lumen acidification; F:proton-transporting ATPase activity, rotational mechanism; C:vacuolar membrane; C:vacuole; P:transport; C:vacuolar proton-transporting V-type ATPase, V0 domain; P:ion transp…	Smp_004310.1	V-type proton ATPase proteolipid subunit
TRINITY_GG_869_c3_g1_i1_len_500_path_[990	14.3	200.09	157.95	23.03		17.24	187.73	317.93	71.79	3.83794	7.64451	7.30332	4.52544		4.10769	7.55252	8.31257	6.16571	Schistosoma mansoni putative f1 partial mRNA	gi|1084292919|ref|XM_018795229.1|	putative f1	P:GO:0022904; F:GO:0016651; C:GO:0005743	P:respiratory electron transport chain; F:oxidoreductase activity, acting on NAD(P)H; C:mitochondrial inner membrane	Smp_194170.1	Putative f1
TRINITY_GG_1723_c61_g1_i1_len_340_path_[318	14.27	292.29	274.87	24.03		17.52	60.29	180.28	156.84	3.83491	8.19126	8.10261	4.58676		4.13093	5.91385	7.4941	7.29315	Schistosoma rodhaini genome assembly S_rodhaini_Burundi ,scaffold SROB_contig0007612	gi|686682552|emb|LL995021.1|	unnamed protein product			Smp_205580.1
TRINITY_GG_1540_c12_g1_i1_len_341_path_[319	14.18	45.18	37.25	9.55		1.06	28.66	9.35		3.82579	5.49761	5.21917	3.2555		0.0840643	4.84097	3.22497		Schistosoma mansoni strain Puerto Rico chromosome 4, complete genome	gi|353231633|emb|HE601627.1|	TPA: hypothetical protein			Smp_185180.1	Uncharacterized protein
TRINITY_GG_1498_c63_g1_i1_len_341_path_[637	14.18		6.21				2.61	1.56		3.82579		2.63459				1.38405	0.641546		Schistosoma mansoni hypothetical protein partial mRNA	gi|1084298787|ref|XM_018797449.1|	hypothetical protein Smp_170670			Smp_170670.1	Uncharacterized protein
TRINITY_GG_1719_c0_g1_i1_len_825_path_[1630	14.17	338.89	186.05	73.48	25.08	41.86	94.29	242.79	103.24	3.82477	8.40467	7.53955	6.19928	4.64847	5.3875	6.55903	7.92357	6.68986	Schistosoma mansoni putative programmed cell death protein partial mRNA	gi|1084300526|ref|XM_018798412.1|	programmed cell death	F:GO:0005509	F:calcium ion binding	Smp_136640.1	Putative programmed cell death protein
TRINITY_GG_2031_c22_g1_i1_len_343_path_[321	14.01	63.76	104.24	9.43		6.25	23.18	18.47	38.5	3.80839	5.99458	6.70377	3.23726		2.64386	4.53481	4.20711	5.26679	Schistosoma rodhaini genome assembly S_rodhaini_Burundi ,scaffold SROB_scaffold0005542	gi|689520514|emb|LL962520.1|
TRINITY_GG_1791_c5_g1_i1_len_343_path_[647	14.01	12.75		1.57		2.08	25.75	15.39		3.80839	3.67243		0.650765		1.05658	4.6865	3.94392		Schistosoma rodhaini genome assembly S_rodhaini_Burundi ,scaffold SROB_scaffold0010951	gi|686671548|emb|LL967945.1|
TRINITY_GG_702_c75_g1_i1_len_672_path_[1299	13.94	144.21	82.16	19		13.48	75.61	157.07	76.22	3.80116	7.17203	6.36036	4.24793		3.75275	6.24051	7.29526	6.2521	Schistosoma mansoni hypothetical protein partial mRNA	gi|1084288810|ref|XM_018792948.1|	hypothetical protein Smp_172850	C:GO:0016592; F:GO:0001104; P:GO:0006357	C:mediator complex; F:RNA polymerase II transcription cofactor activity; P:regulation of transcription from RNA polymerase II promoter	Smp_172850.1	Uncharacterized protein
TRINITY_GG_869_c1_g1_i1_len_344_path_[656	13.93	82.38	79.22	18.75		3.62	5.12	53.56		3.80012	6.36422	6.30779	4.22882		1.85599	2.35614	5.74308		Schistosoma mansoni strain Puerto Rico chromosome 1, complete genome	gi|353228410|emb|HE601624.1|
TRINITY_GG_1574_c36_g1_i1_len_675_path_[1305	13.85	272.11	59.75	34.2		26.62	273.86	461.74	353.52	3.79181	8.08805	5.90087	5.09592		4.73444	8.09729	8.85094	8.46565	Schistosoma mansoni strain Puerto Rico chromosome 4, complete genome	gi|353231633|emb|HE601627.1|	universal stress	P:GO:0006950	P:response to stress	Smp_043120.1	Putative universal stress protein
TRINITY_GG_2142_c11_g1_i1_len_841_path_[1662	13.83	221.97	203.83	31.65	61.18	26.85	75.82	288.5	84.99	3.78973	7.79422	7.67122	4.98413	5.93499	4.74685	6.24451	8.17243	6.40922	Schistosoma mansoni thymidylate kinase partial mRNA	gi|1084292990|ref|XM_018795267.1|	thymidylate kinase	P:GO:0046939; F:GO:0009041; P:GO:0006233; P:GO:0006227; P:GO:0006235; C:GO:0005634; F:GO:0004798; F:GO:0005524; C:GO:0005739; C:GO:0005829; P:GO:0016310; F:GO:0016740; F:GO:0016301	P:nucleotide phosphorylation; F:uridylate kinase activity; P:dTDP biosynthetic process; P:dUDP biosynthetic process; P:dTTP biosynthetic process; C:nucleus; F:thymidylate kinase activity; F:ATP binding; C:mitochondrion; C:cytosol; P:phosphorylation; F:transferase activity; F:kinase activity	Smp_032810.1	Thymidylate kinase (EC 2.7.4.9)
TRINITY_GG_68_c2_g1_i1_len_1509_path_[3151	13.74	224.72	294.87	59.88	48.63	45.33	98.22	267.24	64.07	3.78031	7.81198	8.20394	5.904	5.60377	5.50239	6.61794	8.06199	6.00158	Schistosoma mansoni putative nuclear autoantigenic sperm protein (nasp) partial mRNA	gi|1084303636|ref|XM_018789358.1|	nuclear autoantigenic sperm (nasp)			Smp_058320.1	Putative nuclear autoantigenic sperm protein (Nasp)
TRINITY_GG_116_c17_g1_i1_len_680_path_[1367	13.71	195.34	128.15	23.25	16.19	23.2	127.44	308.62	79.16	3.77716	7.60984	7.00169	4.53916	4.01703	4.53605	6.99367	8.26969	6.3067	Schistosoma mansoni hypothetical protein partial mRNA	gi|1084304202|ref|XM_018789593.1|	hypothetical protein Smp_046100	C:GO:0005739; C:GO:0016020; C:GO:0016021; F:GO:0008137; P:GO:0055114	C:mitochondrion; C:membrane; C:integral component of membrane; F:NADH dehydrogenase (ubiquinone) activity; P:oxidation-reduction process	Smp_046100.1	Uncharacterized protein
TRINITY_GG_668_c70_g1_i1_len_1015_path_[1985	13.68	195.12	118.77	17.78	9.68	18.44	88.32	268.62	49.8	3.774	7.60822	6.89203	4.15218	3.27501	4.20477	6.46467	8.06942	5.63807	Schistosoma mansoni hypothetical protein partial mRNA	gi|1084292036|ref|XM_018794740.1|	hypothetical protein Smp_049680			Smp_049680.1	Uncharacterized protein
TRINITY_GG_2302_c1_g1_i1_len_347_path_[325	13.68	6.22	23.94	1.53		3.56	5.03	43.6		3.774	2.63691	4.58135	0.613532		1.83188	2.33056	5.44626		Schistosoma mansoni putative aspartate aminotransferase partial mRNA	gi|1084293924|ref|XM_018795785.1|
TRINITY_GG_985_c87_g1_i1_len_347_path_[649	13.68						5.03		12.53	3.774						2.33056		3.64731	Schistosoma mansoni strain Puerto Rico chromosome 1, complete genome	gi|353228410|emb|HE601624.1|
TRINITY_GG_1527_c30_g1_i1_len_684_path_[1323	13.6	150.94	89.97	30.58	16.06	20.06	39.03	203.95	78.53	3.76553	7.23783	6.49137	4.93452	4.0054	4.32625	5.28651	7.67207	6.29517	Schistosoma mansoni putative 60s ribosomal protein L24 partial mRNA	gi|1084297905|ref|XM_018796960.1|	60s ribosomal L24	F:GO:0003735; P:GO:0042254; C:GO:0022625; C:GO:0005840; P:GO:0000027; P:GO:1902626; P:GO:0006412	F:structural constituent of ribosome; P:ribosome biogenesis; C:cytosolic large ribosomal subunit; C:ribosome; P:ribosomal large subunit assembly; P:assembly of large subunit precursor of preribosome; P:translation	Smp_153950.1	Putative 60s ribosomal protein L24
TRINITY_GG_961_c17_g1_i1_len_684_path_[662	13.6	136.67	111.48	19.05	16.06	16.27	155.29	258.07	103.33	3.76553	7.09455	6.80064	4.25172	4.0054	4.02414	7.27882	8.01162	6.69112	Schistosoma mansoni putative succinate dehydrogenase partial mRNA	gi|1084291026|ref|XM_018794179.1|	succinate dehydrogenase	C:GO:0016020; C:GO:0016021; P:GO:0006099; F:GO:0000104; C:GO:0005740	C:membrane; C:integral component of membrane; P:tricarboxylic acid cycle; F:succinate dehydrogenase activity; C:mitochondrial envelope	Smp_037910.1	Succinate dehydrogenase [ubiquinone] cytochrome b small subunit
TRINITY_GG_820_c17_g1_i1_len_1356_path_[2667	13.59	560.33	567.61	66.86	96.19	50.5	472.31	885.6	208.43	3.76447	9.13013	9.14876	6.06307	6.58782	5.65821	8.88359	9.79051	7.70342	Schistosoma mansoni 14-3-3 epsilon partial mRNA	gi|1084289654|ref|XM_018793416.1|	14-3-3 epsilon	F:GO:0019904	F:protein domain specific binding	Smp_034840.3	14-3-3 epsilon
TRINITY_GG_1906_c5_g1_i1_len_853_path_[1941	13.58	195.13	219.16	28.83	36.05	29.31	123.48	359.16	49.46	3.76341	7.60829	7.77584	4.8495	5.17193	4.87332	6.94813	8.48848	5.62819	Schistosoma mansoni RNA and export factor binding protein, putative partial mRNA	gi|1084310970|ref|XM_018788764.1|	RNA and export factor binding	F:GO:0000166; F:GO:0003676	F:nucleotide binding; F:nucleic acid binding	Smp_005260.1	RNA and export factor binding protein, putative
TRINITY_GG_2534_c2_g1_i1_len_1359_path_[2698	13.56	276.85	344.18	49.21	68.53	35.53	104.12	271.24	65.19	3.76129	8.11296	8.42702	5.62088	6.09866	5.15097	6.7021	8.08343	6.02658	Schistosoma mansoni putative nucleosome assembly protein partial mRNA	gi|1084296588|ref|XM_018799622.1|	nucleosome assembly	C:GO:0005634; P:GO:0006334	C:nucleus; P:nucleosome assembly	Smp_023530.1	Putative nucleosome assembly protein
TRINITY_GG_1009_c11_g1_i1_len_856_path_[1843	13.52	180.6	173.09	33.55		23.81	95.05	226.05	43.09	3.75702	7.49665	7.43538	5.06824		4.5735	6.57061	7.8205	5.42928	Schistosoma mansoni proteasome subunit beta 1 (T01 family) partial mRNA	gi|1084290606|ref|XM_018793946.1|	proteasome subunit beta 1 (T01 family)	C:GO:0005634; C:GO:0005737; C:GO:0005839; P:GO:0006508; F:GO:0004175; C:GO:0000502; F:GO:0004298; F:GO:0008233; P:GO:0051603; F:GO:0016787	C:nucleus; C:cytoplasm; C:proteasome core complex; P:proteolysis; F:endopeptidase activity; C:proteasome complex; F:threonine-type endopeptidase activity; F:peptidase activity; P:proteolysis involved in cellular protein catabolic process; F:hydrolase activity	Smp_025800.1	Proteasome subunit beta type (EC 3.4.25.1)
TRINITY_GG_2335_c0_g2_i1_len_349_path_[839	13.52	76.42	15.69		47.91	2.3	54.94	147.99	62.74	3.75702	6.25588	3.97177		5.58225	1.20163	5.77979	7.20936	5.97131	Schistosoma rodhaini genome assembly S_rodhaini_Burundi ,scaffold SROB_contig0000249	gi|689527212|emb|LL974009.1|
TRINITY_GG_2070_c43_g1_i1_len_519_path_[993	13.49	410.99	400.21	85.38	143.47	62.04	184.86	689.64	129.33	3.75382	8.68296	8.64461	6.41583	7.16461	5.95513	7.53029	9.4297	7.01491	Schistosoma mansoni putative small nuclear ribonucleoprotein SM-D3 partial mRNA	gi|1084293460|ref|XM_018795527.1|	small nuclear ribonucleo SM-D3	C:GO:0005682; P:GO:0006396; C:GO:0005686; C:GO:0005685; P:GO:0000245; P:GO:0000387; C:GO:0005687; C:GO:0000243; C:GO:0071010; C:GO:0005689; F:GO:0003723; C:GO:0034715; C:GO:0030529; C:GO:0071013; C:GO:0071011; C:GO:0034719; C:GO:0097526; C:GO:0019013	C:U5 snRNP; P:RNA processing; C:U2 snRNP; C:U1 snRNP; P:spliceosomal complex assembly; P:spliceosomal snRNP assembly; C:U4 snRNP; C:commitment complex; C:prespliceosome; C:U12-type spliceosomal complex; F:RNA binding; C:pICln-Sm protein complex; C:intracellular ribonucleoprotein complex; C:catalytic step 2 spliceosome; C:precatalytic spliceosome; C:SMN-Sm protein complex; C:spliceosomal tri-snRNP…	Smp_068420.1	Putative small nuclear ribonucleoprotein SM-D3 (Small nuclear ribonucleoprotein SM-D3)
TRINITY_GG_2652_c9_g1_i1_len_521_path_[1799	13.42	111.97	357.18	20.1		10.03	57.51	77.74	36.73	3.74631	6.80697	8.48051	4.32912		3.32625	5.84574	6.28059	5.19889	Schistosoma mansoni egg protein CP391S-like partial mRNA	gi|1084299426|ref|XM_018797801.1|	egg CP391S-like	C:GO:0016020; C:GO:0016021	C:membrane; C:integral component of membrane	Smp_155170.1	Egg protein CP391S-like
TRINITY_GG_106_c4_g1_i1_len_1544_path_[3068	13.39	127.46	149.38	20.24	17.77	15.58	74.61	166.49	48.72	3.74308	6.9939	7.22284	4.33914	4.15137	3.96162	6.2213	7.37929	5.60644	Schistosoma mansoni putative microtubule-associated protein, rp/eb family partial mRNA	gi|1084304493|ref|XM_018789706.1|	microtubule-associated rp eb family	F:GO:0008017	F:microtubule binding	Smp_054540.1	Putative microtubule-associated protein, rp/eb family
TRINITY_GG_2583_c52_g1_i1_len_351_path_[657	13.36	91.16	87.65	17.98		14.89	71.32	213	48.95	3.73985	6.51033	6.45368	4.16832		3.89627	6.15623	7.73471	5.61324	Schistosoma mansoni strain Puerto Rico chromosome 3, complete genome	gi|360042640|emb|HE601626.1|	deleted in oral cancer 1 cdk2-associated -like			Smp_137960.1	Deleted in oral cancer 1/cdk2-associated protein-like
TRINITY_GG_116_c25_g4_i1_len_351_path_[6943	13.36	12.15	5.84			0.99		14.69		3.73985	3.60288	2.54597			-0.0144996		3.87676		Schistosoma mansoni strain Puerto Rico chromosome W, complete genome	gi|360043576|emb|HE601631.1|
TRINITY_GG_1055_c0_g1_i1_len_352_path_[331	13.29	96.69	342.96	59.72	94.18	7.71	26.9	78.95	48.66	3.73227	6.59529	8.4219	5.90014	6.55735	2.94673	4.74953	6.30287	5.60466	Schistosoma mansoni hypothetical protein partial mRNA	gi|1084307094|ref|XM_018791592.1|	hypothetical protein Smp_113750			Smp_113750.1	Uncharacterized protein
TRINITY_GG_1403_c13_g1_i1_len_1733_path_[1712	13.23	156.02	221.31	37.48	52.01	31.52	69.7	205.92	37.43	3.72574	7.28559	7.78992	5.22805	5.70072	4.9782	6.12309	7.68594	5.22612	Schistosoma mansoni putative chaperonin containing t-complex protein 1, eta subunit, tcph partial mRNA	gi|1084297202|ref|XM_018796569.1|	chaperonin containing t-complex eta tcph	F:GO:0000166; F:GO:0005524; C:GO:0005737; F:GO:0051082; P:GO:0006457	F:nucleotide binding; F:ATP binding; C:cytoplasm; F:unfolded protein binding; P:protein folding	Smp_149900.1	Putative chaperonin containing t-complex protein 1, eta subunit, tcph
TRINITY_GG_2583_c1_g1_i1_len_528_path_[1040	13.14	68.19	91.03	10.94		6.71	33.08	129.14	23.99	3.71589	6.09149	6.50827	3.45154		2.74631	5.04789	7.01279	4.58436	Schistosoma mansoni hypothetical protein partial mRNA	gi|1084295482|ref|XM_018799006.1|	SJCHGC06808 protein			Smp_029230.1	Uncharacterized protein
TRINITY_GG_1466_c9_g1_i1_len_1749_path_[3545	13.1	209.8	300.17	51.01	56.63	39.62	114.16	259.21	62.19	3.71149	7.71287	8.22964	5.67271	5.82349	5.30816	6.83491	8.01798	5.95861	Schistosoma mansoni putative chaperonin containing t-complex protein 1, gamma subunit, tcpg partial mRNA	gi|1084298311|ref|XM_018797185.1|	chaperonin containing t-complex gamma tcpg	F:GO:0000166; F:GO:0005524; C:GO:0005737; F:GO:0051082; P:GO:0006457	F:nucleotide binding; F:ATP binding; C:cytoplasm; F:unfolded protein binding; P:protein folding	Smp_041740.1	T-complex protein 1 subunit gamma
TRINITY_GG_1498_c77_g1_i1_len_704_path_[1363	13.08	82.38	71.46	11.57		10.75	45.72	119.05	43.72	3.70929	6.36422	6.15906	3.53232		3.42626	5.51475	6.89542	5.45022	Schistosoma mansoni cytidine/deoxycytidylate deaminase-related partial mRNA	gi|1084298889|ref|XM_018797506.1|	cytidine deoxycytidylate deaminase-related	F:GO:0008270; F:GO:0003824; F:GO:0052717; C:GO:0052718; P:GO:0006400; F:GO:0016787	F:zinc ion binding; F:catalytic activity; F:tRNA-specific adenosine-34 deaminase activity; C:tRNA-specific adenosine-34 deaminase complex; P:tRNA modification; F:hydrolase activity	Smp_053780.1	Cytidine/deoxycytidylate deaminase-related
TRINITY_GG_28_c32_g1_i1_len_880_path_[1715	13.05	142.13	297.71	21.59	11.55	28.99	104.66	149.38	32.69	3.70598	7.15107	8.21776	4.43229	3.52982	4.85748	6.70957	7.22284	5.03078	Schistosoma mansoni proteasome catalytic subunit 3 (T01 family) partial mRNA	gi|1084301454|ref|XM_018799957.1|	proteasome ( macropain) beta type 5	C:GO:0005634; C:GO:0005737; C:GO:0005839; P:GO:0006508; F:GO:0004175; F:GO:0004298; C:GO:0000502; F:GO:0008233; P:GO:0051603; F:GO:0016787	C:nucleus; C:cytoplasm; C:proteasome core complex; P:proteolysis; F:endopeptidase activity; F:threonine-type endopeptidase activity; C:proteasome complex; F:peptidase activity; P:proteolysis involved in cellular protein catabolic process; F:hydrolase activity	Smp_212880.1
TRINITY_GG_1590_c10_g1_i1_len_356_path_[667	12.99					0.48	7.18	22.85		3.69933					-1.05889	2.84398	4.51412		Schistosoma mansoni strain Puerto Rico chromosome 4, complete genome	gi|353231633|emb|HE601627.1|
TRINITY_GG_135_c91_g17_i1_len_2341_path_[11705	12.86	52.84	37.66	337.45	8458.55	1269.4	191.6	100.89		3.68482	5.72356	5.23496	8.39853	13.0462	10.3099	7.58195	6.65664		Micromenetus dilatatus 28S large subunit ribosomal RNA gene, partial sequence	gi|81301998|gb|DQ256735.1|	unnamed protein product			Smp_201270.1	Uncharacterized protein Smp_201270
TRINITY_GG_2583_c19_g1_i1_len_714_path_[693	12.84	352.15	260.13	29.79	15.16	27.59	177.86	466.81	144.29	3.68257	8.46005	8.02309	4.89676	3.9222	4.78607	7.4746	8.86669	7.17283	Schistosoma mansoni putative actin-depolymerizing factor partial mRNA	gi|1084295516|ref|XM_018799025.1|	actin-depolymerizing factor	F:GO:0003779; P:GO:0030042; C:GO:0015629; C:GO:0005622	F:actin binding; P:actin filament depolymerization; C:actin cytoskeleton; C:intracellular	Smp_086590.1	Putative actin-depolymerizing factor
TRINITY_GG_2524_c34_g1_i1_len_358_path_[9722	12.84	46.7	123.47	11.51		12.86	68.61	204.78	35.27	3.68257	5.54535	6.94802	3.52482		3.68482	6.10035	7.67793	5.14037	Schistosoma mansoni putative glycyl-tRNA synthetase partial mRNA	gi|1084296536|ref|XM_018799592.1|	glycyl-tRNA synthetase	F:GO:0000166; P:GO:0006418; F:GO:0005524; F:GO:0004820; F:GO:0004812; P:GO:0006426; C:GO:0005737; F:GO:0016874	F:nucleotide binding; P:tRNA aminoacylation for protein translation; F:ATP binding; F:glycine-tRNA ligase activity; F:aminoacyl-tRNA ligase activity; P:glycyl-tRNA aminoacylation; C:cytoplasm; F:ligase activity	Smp_040800.1	Putative glycyl-tRNA synthetase (EC 6.1.1.14)
TRINITY_GG_661_c1_g1_i1_len_463_path_[881	12.82	25.65	50.03	5.8		1.07	17.69	32.43	14.77	3.68032	4.68089	5.64472	2.53605		0.0976108	4.14486	5.01926	3.8846	Schistosoma mansoni strain Puerto Rico chromosome 1, complete genome	gi|353228410|emb|HE601624.1|
TRINITY_GG_2901_c6_g1_i1_len_359_path_[337	12.77	29.02	27.9	7.16		2.84	14.12	47.75	11.69	3.67469	4.85898	4.80219	2.83996		1.50589	3.81967	5.57743	3.5472	Schistosoma mansoni hypothetical protein partial mRNA	gi|1084307056|ref|XM_018792862.1|	hypothetical protein Smp_168820			Smp_168820.1	Uncharacterized protein
TRINITY_GG_2908_c20_g1_i1_len_359_path_[2686	12.77	23.22	44.64	1.43		7.1	2.35	30.9		3.67469	4.5373	5.48027	0.516015		2.82782	1.23266	4.94953		Schistosoma rodhaini genome assembly S_rodhaini_Burundi ,scaffold SROB_contig0008048	gi|689540515|emb|LL996178.1|	hypothetical protein Smp_165590, partial			Smp_165590.1	Uncharacterized protein (Fragment)
TRINITY_GG_357_c26_g1_i1_len_1075_path_[1053	12.76	149.93	208.36	25.86	36.13	15.82	89.61	251.18	32.51	3.67356	7.22815	7.70293	4.69265	5.17513	3.98368	6.48559	7.97258	5.02281	Schistosoma haematobium Translocon-associated protein subunit alpha mRNA	gi|844875091|ref|XM_012945981.1|	Translocon-associated subunit alpha	C:GO:0005789; C:GO:0016020; C:GO:0016021	C:endoplasmic reticulum membrane; C:membrane; C:integral component of membrane	Smp_071600.1	Putative translocon-associated protein, alpha subunit
TRINITY_GG_2726_c0_g2_i1_len_898_path_[2413	12.73	129.98	213.54	29.12	33.79	19.53	22.08	122.77	52.15	3.67016	7.02215	7.73836	4.86394	5.07852	4.28762	4.46467	6.93981	5.7046	Schistosoma mansoni tumor necrosis factor induced protein, putative partial mRNA	gi|1084311471|ref|XM_018798553.1|	tumor necrosis factor induced	C:GO:0005737	C:cytoplasm	Smp_124980.1	Tumor necrosis factor induced protein, putative
TRINITY_GG_1498_c24_g1_i1_len_1794_path_[3644	12.73	114.64	198.36	20.67	5	13.36	81.17	165.74	19.29	3.67016	6.84097	7.63198	4.36947	2.32193	3.73985	6.34287	7.37278	4.26978	Schistosoma mansoni putative preprotein translocase secy subunit (sec61) partial mRNA	gi|1084298881|ref|XM_018797502.1|	pre translocase secy subunit (sec61)	C:GO:0016020; P:GO:0015031; C:GO:0016021; P:GO:0006810	C:membrane; P:protein transport; C:integral component of membrane; P:transport	Smp_053820.1	Putative preprotein translocase secy subunit (Sec61)
TRINITY_GG_508_c0_g1_i1_len_1081_path_[2949	12.67	30.7	59.91	3.91		3.01	20.94	32.24	32.3	3.66334	4.94017	5.90472	1.96717		1.58976	4.38819	5.01078	5.01346	Schistosoma mansoni CDP-diacylglycerol--inositol 3-phosphatidyltransferase partial mRNA	gi|1084306152|ref|XM_018791991.1|	CDP-diacylglycerol--inositol 3-	C:GO:0016020; F:GO:0016780; C:GO:0016021; P:GO:0008654; F:GO:0016740	C:membrane; F:phosphotransferase activity, for other substituted phosphate groups; C:integral component of membrane; P:phospholipid biosynthetic process; F:transferase activity	Smp_132640.1	CDP-diacylglycerol--inositol 3-phosphatidyltransferase (EC 2.7.8.11)
TRINITY_GG_1670_c7_g1_i1_len_722_path_[1446	12.65	214.21	232.63	34.47	29.86	23.97	123.15	349.02	142.15	3.66107	7.74288	7.86189	5.10727	4.90014	4.58316	6.94427	8.44717	7.15127	Schistosoma mansoni strain Puerto Rico chromosome 6, complete genome	gi|353232888|emb|HE601629.1|	mitochondrial import receptor subunit tom22	C:GO:0031307; P:GO:0045040; F:GO:0015266; P:GO:0030150; C:GO:0005741; P:GO:0006886; C:GO:0005742	C:integral component of mitochondrial outer membrane; P:protein import into mitochondrial outer membrane; F:protein channel activity; P:protein import into mitochondrial matrix; C:mitochondrial outer membrane; P:intracellular protein transport; C:mitochondrial outer membrane translocase complex	Smp_030920.1	Putative mitochondrial import receptor subunit tom22
TRINITY_GG_1114_c20_g1_i1_len_542_path_[520	12.64	145.29	101.13	12.61		11.28	48.31	106.02	57.65	3.65992	7.18279	6.66007	3.6565		3.4957	5.59425	6.72819	5.84925	Schistosoma rodhaini genome assembly S_rodhaini_Burundi ,scaffold SROB_scaffold0016106	gi|689526838|emb|LL973274.1|	V-type H+-transporting ATPase subunit H	F:GO:0015078; P:GO:0015991; C:GO:0016020; C:GO:0016021; C:GO:0033179; F:GO:0016787	F:hydrogen ion transmembrane transporter activity; P:ATP hydrolysis coupled proton transport; C:membrane; C:integral component of membrane; C:proton-transporting V-type ATPase, V0 domain; F:hydrolase activity
TRINITY_GG_1914_c24_g1_i1_len_725_path_[1409	12.58	275.24	426.53	34.74	59.4	45.86	427.89	487.51	202.5	3.65306	8.10455	8.7365	5.11853	5.89239	5.51916	8.7411	8.92929	7.66178	Schistosoma mansoni hypothetical protein partial mRNA	gi|1084310856|ref|XM_018788997.1|	hypothetical protein Smp_019750.1	C:GO:0000276; F:GO:0015078; P:GO:0015986	C:mitochondrial proton-transporting ATP synthase complex, coupling factor F(o); F:hydrogen ion transmembrane transporter activity; P:ATP synthesis coupled proton transport	Smp_019750.2	ATP synthase subunit d, mitochondrial
TRINITY_GG_2822_c34_g1_i1_len_907_path_[885	12.57	26.8	44.61	6.58		3.4	13.56	18.41	34.33	3.65191	4.74416	5.4793	2.71809		1.76553	3.76129	4.20242	5.1014	Schistosoma haematobium Glutamate--cysteine ligase catalytic subunit mRNA	gi|844856092|ref|XM_012941356.1|	Glutamate--cysteine ligase catalytic subunit	P:GO:0006750; F:GO:0016874; F:GO:0004357	P:glutathione biosynthetic process; F:ligase activity; F:glutamate-cysteine ligase activity	Smp_013860.1	Glutamate-cysteine ligase (EC 6.3.2.2)
TRINITY_GG_503_c1_g1_i1_len_362_path_[617	12.56	17.13	10.98	16.89		76.52	926.01	26.25	69	3.65076	4.09845	3.45681	4.0781		6.25776	9.85488	4.71425	6.10852	Gomphonema angustum isolate TCC460 18S ribosomal RNA gene, partial sequence	gi|952988051|gb|KT072958.1|	hypothetical protein OXYTRI_14247 (macronuclear)	C:GO:0016020; C:GO:0016021	C:membrane; C:integral component of membrane
TRINITY_GG_2617_c5_g1_i1_len_909_path_[3175	12.53	73.15	200.86	20.73	22.19	9.95	45.26	88.35	25.68	3.64731	6.19279	7.65005	4.37365	4.47184	3.3147	5.50016	6.46516	4.68257	Schistosoma mansoni putative zinc binding dehydrogenase partial mRNA	gi|1084296010|ref|XM_018799301.1|	zinc binding dehydrogenase	F:GO:0008270; F:GO:0016491; P:GO:0055114	F:zinc ion binding; F:oxidoreductase activity; P:oxidation-reduction process	Smp_026310.1	Putative zinc binding dehydrogenase
TRINITY_GG_97_c3_g1_i1_len_1458_path_[1436	12.51	245.72	356.52	43.42	31.61	24.86	392.71	578.53	445.27	3.64501	7.94087	8.47784	5.44029	4.98231	4.63575	8.61732	9.17625	8.79854	Schisosoma mansoni enolase trans-spliced mRNA, complete cds	gi|1002615|gb|U30175.1|SMU30175	phosphopyruvate hydratase	F:GO:0000287; F:GO:0004634; P:GO:0006096; F:GO:0016829; C:GO:0000015	F:magnesium ion binding; F:phosphopyruvate hydratase activity; P:glycolytic process; F:lyase activity; C:phosphopyruvate hydratase complex	Smp_024110.1	Phosphopyruvate hydratase (EC 4.2.1.11)
TRINITY_GG_2142_c106_g1_i1_len_363_path_[341	12.5	85.16	60.03	2.8		4.63		35.73		3.64386	6.4121	5.90761	1.48543		2.21101		5.15906		Schistosoma mansoni strain Puerto Rico chromosome 2, complete genome	gi|353230524|emb|HE601625.1|
TRINITY_GG_2482_c1_g1_i1_len_913_path_[1830	12.47	519	316.4	70.09	44.13	49.83	102.9	451.75	263.89	3.64039	9.01959	8.30561	6.13114	5.46369	5.63894	6.6851	8.81938	8.04379	Schistosoma mansoni hypothetical protein partial mRNA	gi|1084296876|ref|XM_018799781.1|	hypothetical protein Smp_100040.1	C:GO:0016020; C:GO:0016021	C:membrane; C:integral component of membrane	Smp_100040.2	Uncharacterized protein
TRINITY_GG_242_c0_g1_i1_len_548_path_[1122	12.43	92.46	134.4	17.92	22.02	18.11	66.08	191.43	22.68	3.63575	6.53076	7.07039	4.1635	4.46074	4.17871	6.04614	7.58067	4.50335	Schistosoma mansoni strain Puerto Rico chromosome W, complete genome	gi|360043576|emb|HE601631.1|	Histidine triad nucleotide-binding mitochondrial	F:GO:0003824	F:catalytic activity	Smp_048650.1	Putative histidine triad (Hit) protein
TRINITY_GG_538_c0_g1_i1_len_364_path_[828	12.43	30.03	21.71	4.18		4.14	12.46	30.16		3.63575	4.90833	4.44029	2.0635		2.04963	3.63923	4.91456		Schistosoma mansoni Anaphase promoting complex subunit 11 homolog partial mRNA	gi|1084308769|ref|XM_018791000.1|	Anaphase promoting complex subunit 11 homolog	F:GO:0004842; F:GO:0061630; F:GO:0008270; C:GO:0005680; F:GO:0097602; P:GO:0045842; P:GO:0042787	F:ubiquitin-protein transferase activity; F:ubiquitin protein ligase activity; F:zinc ion binding; C:anaphase-promoting complex; F:cullin family protein binding; P:positive regulation of mitotic metaphase/anaphase transition; P:protein ubiquitination involved in ubiquitin-dependent protein catabolic process	Smp_028430.1	Anaphase promoting complex subunit 11 homolog
TRINITY_GG_895_c7_g1_i1_len_549_path_[1078	12.4	55.88	61.66	6.18	21.96	4.52	54.34	110.85	39.58	3.63227	5.80426	5.94626	2.62761	4.45681	2.17632	5.76394	6.79246	5.3067	Schistosoma mansoni hypothetical protein partial mRNA	gi|1084291684|ref|XM_018794544.1|	hypothetical protein Smp_092990			Smp_092990.1	Uncharacterized protein
TRINITY_GG_945_c6_g1_i1_len_1473_path_[3002	12.36	592.53	554.7	126.81	87.47	122.53	260.33	585.69	162.23	3.62761	9.21074	9.11556	6.98652	6.45072	6.93699	8.0242	9.19399	7.3419	Schistosoma mansoni hypothetical protein partial mRNA	gi|1084291296|ref|XM_018794326.1|	hypothetical protein Smp_005860.1	F:GO:0003676; F:GO:0003723	F:nucleic acid binding; F:RNA binding	Smp_005860.1	Uncharacterized protein
TRINITY_GG_80_c16_g1_i1_len_365_path_[685	12.36							1.36		3.62761							0.443607		Schistosoma mansoni putative phosphatidylinositol 3-and 4-kinase partial mRNA	gi|1084304900|ref|XM_018789878.1|	phosphatidylinositol 3-and 4-kinase	F:GO:0000166; P:GO:0006281; C:GO:0005634; F:GO:0005524; P:GO:0016310; F:GO:0016740; F:GO:0004674; P:GO:0006468; F:GO:0016301	F:nucleotide binding; P:DNA repair; C:nucleus; F:ATP binding; P:phosphorylation; F:transferase activity; F:protein serine/threonine kinase activity; P:protein phosphorylation; F:kinase activity	Smp_162340.1	Putative phosphatidylinositol 3-and 4-kinase
TRINITY_GG_2502_c6_g1_i1_len_1107_path_[2319	12.32	457.4	512.35	46.12	61.04	53.34	113.82	443.88	313.89	3.62293	8.83731	9.00099	5.52732	5.93168	5.73715	6.83061	8.79403	8.29412	Schistosoma mansoni putative uridine phosphorylase partial mRNA	gi|1084295238|ref|XM_018798871.1|	uridine phosphorylase	F:GO:0016757; C:GO:0005737; F:GO:0003824; P:GO:0009166; P:GO:0009116; F:GO:0016740; F:GO:0004850	F:transferase activity, transferring glycosyl groups; C:cytoplasm; F:catalytic activity; P:nucleotide catabolic process; P:nucleoside metabolic process; F:transferase activity; F:uridine phosphorylase activity	Smp_082420.1	Putative uridine phosphorylase (EC 2.4.2.3)
TRINITY_GG_165_c22_g1_i1_len_2416_path_[4787	12.25	175.88	196.87	33.52	21.67	22.34	69	156.13	50.11	3.61471	7.45845	7.6211	5.06695	4.43763	4.48156	6.10852	7.2866	5.64703	Schistosoma mansoni hypothetical protein partial mRNA	gi|1084302705|ref|XM_018788951.1|	hypothetical protein Smp_015690	F:GO:0000166; F:GO:0003676	F:nucleotide binding; F:nucleic acid binding	Smp_015690.1	Uncharacterized protein
TRINITY_GG_2070_c45_g1_i1_len_369_path_[347	12.1	10.99		1.35			20.09	15.98	22.15	3.59694	3.45812		0.432959			4.32841	3.9982	4.46923	Schistosoma mansoni uncharacterized protein partial mRNA	gi|1084293508|ref|XM_018795554.1|	uncharacterized protein Smp_201730	C:GO:0016020; C:GO:0016021	C:membrane; C:integral component of membrane	Smp_201730.1	Uncharacterized protein Smp_201730
TRINITY_GG_898_c14_g1_i1_len_1504_path_[3076	12.07	176.33	331.45	54.9	41.13	39.94	234.52	67.25	16.9	3.59335	7.46213	8.37265	5.77873	5.36212	5.31976	7.87357	6.07146	4.07895	Schistosoma mansoni strain Puerto Rico chromosome 6, complete genome	gi|353232888|emb|HE601629.1|	TPA: pol poly			Smp_197110.1	Choline/ethanolamine kinase, putative
TRINITY_GG_1173_c1_g2_i1_len_563_path_[1109	11.98	51.39	52.15	0.86		3.5	21.85	37.84	10.89	3.58256	5.68342	5.7046	-0.217591		1.80735	4.44956	5.24184	3.44493	Schistosoma mansoni strain Puerto Rico chromosome 1, complete genome	gi|353228410|emb|HE601624.1|	uncharacterized protein Smp_202620	C:GO:0016020; C:GO:0016021	C:membrane; C:integral component of membrane	Smp_202620.1	Uncharacterized protein Smp_202620
TRINITY_GG_838_c98_g7_i1_len_371_path_[3669	11.98			19.98	42.45	27.47	44.2	2.64	32.88	3.58256			4.32048	5.40769	4.77979	5.46597	1.40054	5.03914	Uncultured ciliate partial 18S rRNA gene, clone WIM26	gi|113926805|emb|AM114813.1|
TRINITY_GG_1849_c1_g1_i1_len_943_path_[1869	11.97	256.63	323.19	34.98	21.2	35.32	120.77	342.3	100.85	3.58135	8.00355	8.33624	5.12846	4.40599	5.14241	6.91612	8.41912	6.65607	Schistosoma mansoni proteasome subunit alpha 7 (T01 family) partial mRNA	gi|1084311102|ref|XM_018788731.1|	proteasome subunit alpha 7 (T01 family)	C:GO:0005634; C:GO:0005737; C:GO:0005839; P:GO:0006508; C:GO:0019773; F:GO:0004175; C:GO:0000502; F:GO:0004298; F:GO:0008233; P:GO:0051603; P:GO:0006511; F:GO:0016787	C:nucleus; C:cytoplasm; C:proteasome core complex; P:proteolysis; C:proteasome core complex, alpha-subunit complex; F:endopeptidase activity; C:proteasome complex; F:threonine-type endopeptidase activity; F:peptidase activity; P:proteolysis involved in cellular protein catabolic process; P:ubiquitin-dependent protein catabolic process; F:hydrolase activity	Smp_076230.1	Proteasome subunit alpha type (EC 3.4.25.1)
TRINITY_GG_668_c55_g1_i1_len_1326_path_[2607	11.95	183.94	194.18	29.37		16.63	105.62	218.21	79.76	3.57894	7.52309	7.60125	4.87627		4.05572	6.72274	7.76957	6.31759	Schistosoma mansoni strain Puerto Rico chromosome 1, complete genome	gi|353228410|emb|HE601624.1|	putative rab15, 13, 10, 1, 35, 5, and	F:GO:0005525; C:GO:0005789; P:GO:0006888; P:GO:0007264; C:GO:0016020; C:GO:0016021; C:GO:0000139	F:GTP binding; C:endoplasmic reticulum membrane; P:ER to Golgi vesicle-mediated transport; P:small GTPase mediated signal transduction; C:membrane; C:integral component of membrane; C:Golgi membrane	Smp_210430.1	Putative rab15, 13, 10, 1, 35, 5, and
TRINITY_GG_370_c7_g1_i1_len_946_path_[924	11.93	216.81	164.16	46.34	42.22	28.41	34.13	227.19	67.87	3.57652	7.76029	7.35896	5.53419	5.39985	4.82833	5.09297	7.82776	6.0847	Schistosoma mansoni putative adenine phosphoribosyltransferase partial mRNA	gi|1084304540|ref|XM_018789725.1|	adenine phosphoribosyltransferase	F:GO:0016757; F:GO:0003999; C:GO:0005737; P:GO:0009116; P:GO:0006168; F:GO:0016740	F:transferase activity, transferring glycosyl groups; F:adenine phosphoribosyltransferase activity; C:cytoplasm; P:nucleoside metabolic process; P:adenine salvage; F:transferase activity	Smp_054360.1	Putative adenine phosphoribosyltransferase (EC 2.4.2.7)
TRINITY_GG_809_c106_g1_i1_len_372_path_[699	11.91	503.08	363.94	52		50.25	200.08	660.66	294.37	3.5741	8.97464	8.50756	5.70044		5.65105	7.64443	9.36776	8.20149	Schistosoma mansoni strain Puerto Rico chromosome 1, complete genome	gi|353228410|emb|HE601624.1|	hypothetical protein X801_04758
TRINITY_GG_297_c0_g1_i1_len_564_path_[1132	11.91	88.57	72.09	5.94		10.62	53.35	153.22	48.89	3.5741	6.46875	6.17173	2.57046		3.40871	5.73742	7.25946	5.61147	Schistosoma mansoni strain Puerto Rico chromosome W, complete genome	gi|360043576|emb|HE601631.1|
TRINITY_GG_2898_c0_g1_i1_len_756_path_[1467	11.9	67.75	102.55	8.32	28.1	7.18	33.44	97.78	43.37	3.57289	6.08215	6.68018	3.05658	4.8125	2.84398	5.0635	6.61147	5.43863	Schistosoma mansoni U snRNP-associated cyclophilin-like protein mRNA, complete cds	gi|108861866|gb|DQ480560.1|	Peptidyl-prolyl cis-trans isomerase H	F:GO:0003755; P:GO:0000413; P:GO:0006457; F:GO:0016853	F:peptidyl-prolyl cis-trans isomerase activity; P:protein peptidyl-prolyl isomerization; P:protein folding; F:isomerase activity	Smp_173280.1	Peptidyl-prolyl cis-trans isomerase h, ppih,putative (EC 5.2.1.8)
TRINITY_GG_2142_c74_g2_i1_len_757_path_[3751	11.88	49.84	30.71	3.94		4.59	2.97	67.41	21.65	3.57046	5.63923	4.94064	1.9782		2.19849	1.57046	6.07489	4.4363	Schistosoma mansoni strain Puerto Rico chromosome 2, complete genome	gi|353230524|emb|HE601625.1|
TRINITY_GG_2223_c0_g1_i1_len_1143_path_[2379	11.86	128.67	214.97	33.42	58.75	20.58	32.96	103.08	25.9	3.56803	7.00753	7.74799	5.06264	5.87652	4.36317	5.04264	6.68762	4.69488	Schistosoma mansoni putative fibrillarin partial mRNA	gi|1084294794|ref|XM_018796268.1|	putative fibrillarin	C:GO:0031428; C:GO:0032040; F:GO:0008649; P:GO:0000494; F:GO:0003723; P:GO:1990258; F:GO:1990259; P:GO:0008033; C:GO:0015030; P:GO:0031167; F:GO:0008168; P:GO:0006364	C:box C/D snoRNP complex; C:small-subunit processome; F:rRNA methyltransferase activity; P:box C/D snoRNA 3'-end processing; F:RNA binding; P:histone glutamine methylation; F:histone-glutamine methyltransferase activity; P:tRNA processing; C:Cajal body; P:rRNA methylation; F:methyltransferase activity; P:rRNA processing	Smp_044280.1	Putative fibrillarin
TRINITY_GG_800_c0_g1_i1_len_373_path_[351	11.85	204.49	82.75	19.9	42.01	27.19	74.38	157.8	65.08	3.56682	7.67589	6.37069	4.3147	5.39266	4.765	6.21684	7.30195	6.02414	Schistosoma mansoni strain Puerto Rico chromosome 1, complete genome	gi|353228410|emb|HE601624.1|
TRINITY_GG_2125_c4_g1_i1_len_374_path_[352	11.79	123.13	128.62	18.47	41.8	23.55	45.71	150.51	10.79	3.55949	6.94404	7.00697	4.20711	5.38543	4.55766	5.51444	7.23372	3.43162	Schistosoma mansoni strain Puerto Rico chromosome 2, complete genome	gi|353230524|emb|HE601625.1|	nucleolar family A member 1 (snornp gar1)			Smp_022730.1	Putative nucleolar protein family A member 1 (Snornp protein gar1) (Fragment)
TRINITY_GG_514_c9_g1_i1_len_374_path_[703	11.79	53.53	30.87	6.6		1.74	76.18	12.97	32.37	3.55949	5.74228	4.94813	2.72247		0.799087	6.25134	3.69711	5.01659	Schistosoma mansoni strain Puerto Rico chromosome 1, complete genome	gi|353228410|emb|HE601624.1|	TPA: gag-pol poly
TRINITY_GG_2618_c0_g1_i1_len_374_path_[3499	11.79	32.12	66.88	1.32		3.49	15.24	32.44	10.79	3.55949	5.0054	6.0635	0.400538		1.80323	3.92979	5.0197	3.43162	Schistosoma mansoni putative fad oxidoreductase partial mRNA	gi|1084296168|ref|XM_018799389.1|	fad oxidoreductase	F:GO:0016491; P:GO:0055114	F:oxidoreductase activity; P:oxidation-reduction process	Smp_123440.1	Putative fad oxidoreductase
TRINITY_GG_2833_c1_g1_i1_len_569_path_[547	11.76	74.17	40.66	9.12		8.34	59.26	138.91	42.9	3.55582	6.21276	5.34554	3.18903		3.06005	5.88899	7.11801	5.42291	Schistosoma mansoni hypothetical protein partial mRNA	gi|1084314751|ref|XM_018792258.1|	hypothetical protein Smp_061580.1			Smp_061580.1	COX assembly mitochondrial protein
TRINITY_GG_769_c3_g1_i1_len_958_path_[1875	11.74	89.6	135.1	19.09	20.79	8.79	76.58	150.64	29.4	3.55336	6.48543	7.07788	4.25475	4.37782	3.13586	6.2589	7.23496	4.87774	Schistosoma mansoni transmembrane protein tmp21-related partial mRNA	gi|1084289332|ref|XM_018793237.1|	transmembrane tmp21-related	C:GO:0016020; C:GO:0016021; P:GO:0006810	C:membrane; C:integral component of membrane; P:transport	Smp_079310.1	Transmembrane protein tmp21-related
TRINITY_GG_157_c9_g1_i1_len_375_path_[754	11.73	889.38	777.98	73.51		130.6	991.95	1236.7	268.38	3.55213	9.79666	9.60359	6.19987		7.02901	9.95412	10.2723	8.06813	Schistosoma mansoni strain Puerto Rico chromosome W, complete genome	gi|360043576|emb|HE601631.1|	hypothetical protein Smp_179460	F:GO:0004129; C:GO:0016020; C:GO:0016021; P:GO:1902600	F:cytochrome-c oxidase activity; C:membrane; C:integral component of membrane; P:hydrogen ion transmembrane transport	Smp_179460.1	Uncharacterized protein
TRINITY_GG_1914_c19_g1_i1_len_570_path_[1095	11.73	187.6	182.49	17.54		26.03	159.8	212.37	64.18	3.55213	7.55152	7.51167	4.13258		4.7021	7.32012	7.73044	6.00405	Schistosoma mansoni hypothetical protein partial mRNA	gi|1084310891|ref|XM_018789142.1|	hypothetical protein Smp_093830.1	F:GO:0003676; F:GO:0003677; P:GO:0006355	F:nucleic acid binding; F:DNA binding; P:regulation of transcription, DNA-templated	Smp_093830.1	Uncharacterized protein
TRINITY_GG_438_c15_g1_i1_len_375_path_[705	11.73	106.51	76.77	13.13		20.83	62.81	213	85.88	3.55213	6.73485	6.26247	3.7148		4.38059	5.97292	7.73471	6.42425	Schistosoma mansoni hypothetical protein partial mRNA	gi|1084303784|ref|XM_018789416.1|	DNA-directed RNA Polymerase II subunit K	F:GO:0003677; F:GO:0003899; P:GO:0006351	F:DNA binding; F:DNA-directed 5'-3' RNA polymerase activity; P:transcription, DNA-templated	Smp_132030.1	Uncharacterized protein
TRINITY_GG_1352_c13_g2_i1_len_959_path_[2440	11.73	72.37	83.23	14.22		9.73	65.48	130.67	56.06	3.55213	6.17732	6.37903	3.82985		3.28244	6.03298	7.02978	5.8089	Schistosoma mansoni B-cell receptor-associated protein-like protein mRNA, complete cds	gi|108861831|gb|DQ480542.1|	B-cell receptor-associated	C:GO:0016020; C:GO:0016021; C:GO:0005783; P:GO:0006886	C:membrane; C:integral component of membrane; C:endoplasmic reticulum; P:intracellular protein transport	Smp_175660.1	B-cell receptor-associated protein-like protein
TRINITY_GG_911_c22_g27_i1_len_2324_path_[12289	11.71	498.32	410.74	92.44	22.6	60.62	2047.6	659.86	340.43	3.54967	8.96093	8.68208	6.53045	4.49825	5.92172	10.9997	9.36602	8.41121	Schistosoma mansoni strain Puerto Rico complete mitochondrial genome	gi|349583592|emb|HE601612.1|	cytochrome c oxidase subunit 1 (mitochondrion)	F:GO:0009055; P:GO:1902600; C:GO:0005743; F:GO:0020037; F:GO:0004129; P:GO:0006119; F:GO:0005506; F:GO:0046872; F:GO:0016491; C:GO:0005739; C:GO:0016020; C:GO:0016021; P:GO:0055114; P:GO:0009060; C:GO:0070469	F:electron carrier activity; P:hydrogen ion transmembrane transport; C:mitochondrial inner membrane; F:heme binding; F:cytochrome-c oxidase activity; P:oxidative phosphorylation; F:iron ion binding; F:metal ion binding; F:oxidoreductase activity; C:mitochondrion; C:membrane; C:integral component of membrane; P:oxidation-reduction process; P:aerobic respiration; C:respiratory chain	Smp_900000.1	Cytochrome c oxidase subunit 1 (EC 1.9.3.1)
TRINITY_GG_512_c0_g1_i1_len_768_path_[1580	11.66	80.33	95.42	15.02	13.76	7.59	58.24	140.89	21.24	3.5435	6.32787	6.57622	3.90881	3.78241	2.9241	5.86394	7.13843	4.40871	Schistosoma mansoni ubiquitin-conjugating enzyme e2S, putative partial mRNA	gi|1084306031|ref|XM_018791938.1|	ubiquitin-conjugating enzyme	F:GO:0000166; C:GO:0005634; F:GO:0005524; F:GO:0061630; F:GO:0031625; C:GO:0005737; P:GO:0000209; P:GO:0006511	F:nucleotide binding; C:nucleus; F:ATP binding; F:ubiquitin protein ligase activity; F:ubiquitin protein ligase binding; C:cytoplasm; P:protein polyubiquitination; P:ubiquitin-dependent protein catabolic process	Smp_180170.1	Ubiquitin-conjugating enzyme e2S, putative
TRINITY_GG_2960_c0_g1_i1_len_376_path_[747	11.64	190.27	180.36	43.24		21.32	89.04	131.73	52.01	3.54102	7.5719	7.49474	5.43429		4.41414	6.47638	7.04144	5.70072	Schistosoma rodhaini genome assembly S_rodhaini_Burundi ,scaffold SROB_scaffold0011413	gi|689524205|emb|LL968416.1|	hypothetical protein Smp_175670.1	C:GO:0016020; C:GO:0016021	C:membrane; C:integral component of membrane	Smp_175670.2	Uncharacterized protein
TRINITY_GG_1989_c29_g1_i1_len_770_path_[748	11.62	419.43	492.16	71.83	54.85	55.49	360.6	672.95	377.51	3.53854	8.71229	8.94298	6.16651	5.77742	5.79416	8.49426	9.39436	8.56037	Schistosoma mansoni glutathione peroxidase mRNA, complete cds	gi|160997|gb|M86510.1|SCMGLUPER	glutathione peroxidase	F:GO:0004601; P:GO:0006979; F:GO:0004602; F:GO:0016491; P:GO:0098869; P:GO:0055114	F:peroxidase activity; P:response to oxidative stress; F:glutathione peroxidase activity; F:oxidoreductase activity; P:cellular oxidant detoxification; P:oxidation-reduction process	Smp_058690.1	Glutathione peroxidase
TRINITY_GG_1427_c32_g1_i1_len_377_path_[719	11.61	10.54	20.26	1.3			4.29	17.89		3.5373	3.3978	4.34056	0.378512			2.10098	4.16108		Schistosoma mansoni putative dead box ATP-dependent RNA helicase partial mRNA	gi|1084298547|ref|XM_018797316.1|	dead box ATP-dependent RNA helicase	C:GO:0005789; P:GO:0006506; C:GO:0016020; C:GO:0016021; F:GO:0004386	C:endoplasmic reticulum membrane; P:GPI anchor biosynthetic process; C:membrane; C:integral component of membrane; F:helicase activity	Smp_210270.1	Putative dead box ATP-dependent RNA helicase
TRINITY_GG_1514_c7_g1_i1_len_772_path_[750	11.58	263.64	123.04	68.18		37.42	27.48	203.08	109	3.53356	8.04243	6.94298	6.09128		5.22574	4.78031	7.6659	6.76818	Schistosoma mansoni strain Puerto Rico chromosome 4, complete genome	gi|353231633|emb|HE601627.1|	hypothetical protein MS3_05801	P:GO:0006950	P:response to stress	Smp_136890.1	Uncharacterized protein
TRINITY_GG_2290_c7_g1_i1_len_1166_path_[2287	11.58	244.04	125.36	29.07	8.2	17.52	561.72	733.45	419.41	3.53356	7.93097	6.96993	4.86146	3.03562	4.13093	9.13371	9.51855	8.71222	Schistosoma mansoni myosin light chain mRNA, complete cds	gi|5305328|gb|AF071011.1|AF071011	Myosin alkali light chain 1	F:GO:0005509	F:calcium ion binding	Smp_045220.1
TRINITY_GG_2576_c25_g1_i1_len_1460_path_[2875	11.55	203.48	273.28	31.29	48.25	12.74	281.95	228.24	57.85	3.52982	7.66874	8.09424	4.96763	5.59246	3.67129	8.1393	7.83441	5.85425	Schistosoma mansoni strain Puerto Rico chromosome 3, complete genome	gi|360042640|emb|HE601626.1|	TPA_exp: pol poly			Smp_107700.1	Uncharacterized protein
TRINITY_GG_509_c5_g1_i1_len_1566_path_[1544	11.53	104.77	188	15.39	11.66	14.74	71.26	193.92	47.94	3.52732	6.71108	7.55459	3.94392	3.5435	3.88166	6.15502	7.59932	5.58316	Schistosoma mansoni ruvb-like 2 (reptin) partial mRNA	gi|1084306136|ref|XM_018791984.1|	ruvb-like 2 (reptin)	F:GO:0000166; C:GO:0005634; F:GO:0005524; F:GO:0003678; F:GO:0043141; P:GO:0006351; P:GO:0032508; P:GO:0006355; F:GO:0004386; F:GO:0016787	F:nucleotide binding; C:nucleus; F:ATP binding; F:DNA helicase activity; F:ATP-dependent 5'-3' DNA helicase activity; P:transcription, DNA-templated; P:DNA duplex unwinding; P:regulation of transcription, DNA-templated; F:helicase activity; F:hydrolase activity	Smp_132690.1	RuvB-like helicase (EC 3.6.4.12)
TRINITY_GG_964_c0_g1_i1_len_977_path_[1909	11.46	442.38	561.94	88.43	50.72	65.02	206.54	591.38	153.93	3.51854	8.78914	9.13427	6.46646	5.66448	6.02281	7.69028	9.20794	7.26613	Schistosoma mansoni putative ran partial mRNA	gi|1084289302|ref|XM_018793219.1|	putative ran	P:GO:0007165; P:GO:0007264; P:GO:0015031; P:GO:0006886; P:GO:0006810; C:GO:0005622; F:GO:0005525; F:GO:0000166; P:GO:0006913; C:GO:0005634; P:GO:0000054; C:GO:0005737; P:GO:0006606; F:GO:0003924	P:signal transduction; P:small GTPase mediated signal transduction; P:protein transport; P:intracellular protein transport; P:transport; C:intracellular; F:GTP binding; F:nucleotide binding; P:nucleocytoplasmic transport; C:nucleus; P:ribosomal subunit export from nucleus; C:cytoplasm; P:protein import into nucleus; F:GTPase activity	Smp_079430.2	GTP-binding nuclear protein
TRINITY_GG_2807_c10_g1_i1_len_738_path_[3033	11.43	864.23	70.56	464.72	29	201.09	115.69	692.66	594.25	3.51475	9.75527	6.14078	8.86022	4.85798	7.6517	6.85412	9.436	9.21493	Schistosoma mansoni hypothetical protein partial mRNA	gi|1084312997|ref|XM_018792610.1|	hypothetical protein Smp_165590, partial			Smp_165590.1	Uncharacterized protein (Fragment)
TRINITY_GG_668_c76_g1_i1_len_780_path_[1505	11.42	138.61	232.92	22.7	67.42	20.8	121.3	196.45	111.01	3.51349	7.11489	7.86369	4.50462	6.0751	4.37851	6.92244	7.61802	6.79455	Schistosoma mansoni putative rho2 GTPase partial mRNA	gi|1084292068|ref|XM_018794758.1|	Rho-related GTP-binding	F:GO:0005525; P:GO:0007264; C:GO:0005622	F:GTP binding; P:small GTPase mediated signal transduction; C:intracellular	Smp_072140.1	Putative rho2 GTPase
TRINITY_GG_2105_c0_g1_i1_len_1781_path_[3546	11.41	123.23	354.09	37.61	40.36	26.53	63.59	193.12	42.79	3.51223	6.94521	8.46797	5.23304	5.33485	4.72955	5.99073	7.59335	5.4192	Schistosoma mansoni putative t-complex protein 1 subunit alpha (TCP-1-alpha) (CCT-alpha) partial mRNA	gi|1084295112|ref|XM_018796445.1|	t-complex 1 subunit alpha (TCP-1-alpha) (CCT-alpha)	F:GO:0000166; F:GO:0005524; C:GO:0005737; F:GO:0051082; P:GO:0006457	F:nucleotide binding; F:ATP binding; C:cytoplasm; F:unfolded protein binding; P:protein folding	Smp_017360.1	Putative t-complex protein 1 subunit alpha (TCP-1-alpha) (CCT-alpha)
TRINITY_GG_2621_c47_g1_i1_len_381_path_[359	11.38	186	262.31	34.93		33.34	240.86	411.22	58.64	3.50843	7.53916	8.03513	5.12639		5.05918	7.91205	8.68377	5.87381	Schistosoma mansoni strain Puerto Rico chromosome 3, complete genome	gi|360042640|emb|HE601626.1|
TRINITY_GG_668_c209_g1_i1_len_382_path_[719	11.33		4.94	1.27		0.42	12.56	12.47		3.50208		2.30451	0.344828		-1.25154	3.65076	3.64039		Schistosoma mansoni strain Puerto Rico chromosome 1, complete genome	gi|353228410|emb|HE601624.1|
TRINITY_GG_452_c2_g2_i1_len_786_path_[1533	11.31	206.68	204.61	29.13	80.1	21.55	146.25	319.67	127.08	3.49953	7.69125	7.67673	4.86443	6.32373	4.42962	7.19229	8.32044	6.98959	Schistosoma mansoni myosin light chain, putative partial mRNA	gi|1084307483|ref|XM_018791494.1|	myosin light	F:GO:0005509	F:calcium ion binding	Smp_062250.1	Essential myosin light chain (Myosin light chain) (Myosin light chain, putative)
TRINITY_GG_2536_c2_g1_i1_len_1796_path_[3547	11.3	64.52	121.17	11.02	29.99	10.3	48.91	100.98	23.12	3.49825	6.01167	6.92089	3.46205	4.90641	3.36457	5.61206	6.65793	4.53107	Schistosoma mansoni putative histidyl-tRNA synthetase partial mRNA	gi|1084296692|ref|XM_018799679.1|	histidyl-tRNA synthetase	F:GO:0004821; P:GO:0006418; F:GO:0004812; P:GO:0006427; C:GO:0005737; C:GO:0005739; P:GO:0032543; F:GO:0016874	F:histidine-tRNA ligase activity; P:tRNA aminoacylation for protein translation; F:aminoacyl-tRNA ligase activity; P:histidyl-tRNA aminoacylation; C:cytoplasm; C:mitochondrion; P:mitochondrial translation; F:ligase activity	Smp_023360.1	Putative histidyl-tRNA synthetase (EC 6.1.1.21)
TRINITY_GG_676_c21_g1_i1_len_790_path_[768	11.24	176.71	172.61	24.81	26.53	17.2	101.07	219.03	75.06	3.49057	7.46524	7.43137	4.63285	4.72955	4.10434	6.65921	7.77498	6.22997	Schistosoma mansoni strain Puerto Rico chromosome 1, complete genome	gi|353228410|emb|HE601624.1|	15 kDa seleno			Smp_196130.1	15 kDa selenoprotein
TRINITY_GG_1981_c0_g1_i1_len_384_path_[723	11.22	212.04	220.36	47.69		37.17	65	95.02	27.07	3.488	7.72819	7.78372	5.57561		5.21607	6.02237	6.57016	4.75862	Schistosoma mansoni hypothetical protein partial mRNA	gi|1084315381|ref|XM_018792082.1|				Smp_182890.1
TRINITY_GG_2655_c0_g1_i1_len_384_path_[362	11.22	35.62	53.79	10.03	79.52	2.07		9.88	41.05	3.488	5.15462	5.74927	3.32625	6.31325	1.04963		3.30451	5.35931	Schistosoma mansoni strain Puerto Rico chromosome 5, complete genome	gi|353232596|emb|HE601628.1|
TRINITY_GG_769_c1_g1_i1_len_795_path_[1810	11.15	38.39	41.6	8.2		4.84	68.93	73.92	94.76	3.47897	5.26266	5.37851	3.03562		2.27501	6.10706	6.20789	6.56621	Schistosoma mansoni crp-related partial mRNA	gi|1084289348|ref|XM_018793246.1|	crp-related	F:GO:0008270; F:GO:0046872	F:zinc ion binding; F:metal ion binding	Smp_079270.1	Crp-related
TRINITY_GG_548_c0_g1_i1_len_1620_path_[3244	11.1	160.48	294.51	23.18	28.05	13.39	133.31	266.64	99.49	3.47249	7.32625	8.20217	4.53481	4.80993	3.74308	7.05864	8.05875	6.63648	Schistosoma mansoni hypothetical protein partial mRNA	gi|1084311991|ref|XM_018796653.1|	hypothetical protein Smp_074000	C:GO:0016020; C:GO:0016021	C:membrane; C:integral component of membrane	Smp_074000.1	Uncharacterized protein
TRINITY_GG_2583_c9_g1_i1_len_1418_path_[1396	11.07	242.95	334.05	56.19	52.21	44.7	94.32	253.62	63.75	3.46858	7.92452	8.38392	5.81224	5.70625	5.4822	6.55949	7.98652	5.99435	Schistosoma mansoni protein arginine N-methyltransferase 1 (PRMT1) mRNA, complete cds	gi|67107104|gb|DQ068274.1|	arginine N-methyltransferase 1	F:GO:0035242; P:GO:0034969; P:GO:0019919; C:GO:0005829; P:GO:0006355; F:GO:0008168; F:GO:0016740; P:GO:0006479; F:GO:0008469; P:GO:0032259	F:protein-arginine omega-N asymmetric methyltransferase activity; P:histone arginine methylation; P:peptidyl-arginine methylation, to asymmetrical-dimethyl arginine; C:cytosol; P:regulation of transcription, DNA-templated; F:methyltransferase activity; F:transferase activity; P:protein methylation; F:histone-arginine N-methyltransferase activity; P:methylation	Smp_029240.2	Protein arginine N-methyltransferase 1
TRINITY_GG_2963_c6_g1_i1_len_2658_path_[2637	11.05	379.36	439.05	73.22	27.57	42.94	2171.29	287.19	312.79	3.46597	8.56742	8.77824	6.19417	4.78503	5.42425	11.0843	8.16586	8.28905	Schistosoma mansoni strain Puerto Rico complete mitochondrial genome	gi|349583592|emb|HE601612.1|	NADH dehydrogenase subunit 4 (mitochondrion)	F:GO:0016491; C:GO:0005739; C:GO:0016020; C:GO:0016021; F:GO:0008137; P:GO:0055114; P:GO:0042773	F:oxidoreductase activity; C:mitochondrion; C:membrane; C:integral component of membrane; F:NADH dehydrogenase (ubiquinone) activity; P:oxidation-reduction process; P:ATP synthesis coupled electron transport	Smp_900090.1	NADH-ubiquinone oxidoreductase chain 4 (EC 1.6.5.3)
TRINITY_GG_1638_c0_g1_i1_len_1626_path_[3226	11.05	141.43	192.36	28.12	16.76	20.37	149.09	250.51	122.06	3.46597	7.14394	7.58767	4.81352	4.06695	4.34837	7.22004	7.96872	6.93145	Schistosoma mansoni mitochondrial processing peptidase beta-subunit (M16 family) partial mRNA	gi|1084310500|ref|XM_018790369.1|	mitochondrial processing peptidase beta-subunit (M16 family)	F:GO:0008270; F:GO:0003824; F:GO:0046872; P:GO:0006508; P:GO:0016485; C:GO:0005750; P:GO:0006122; P:GO:0009060; F:GO:0004222	F:zinc ion binding; F:catalytic activity; F:metal ion binding; P:proteolysis; P:protein processing; C:mitochondrial respiratory chain complex III; P:mitochondrial electron transport, ubiquinol to cytochrome c; P:aerobic respiration; F:metalloendopeptidase activity	Smp_009650.2
TRINITY_GG_426_c0_g1_i1_len_1220_path_[2421	10.98	104.34	126.36	13.29	7.77	18.73	78.39	113.91	27.97	3.45681	6.70515	6.9814	3.73227	2.95791	4.22728	6.2926	6.83175	4.80581	Schistosoma mansoni putative glyoxalase II (Hydroxyacylglutathione hydrolase) partial mRNA	gi|1084302359|ref|XM_018788759.1|	glyoxalase II (Hydroxyacylglutathione hydrolase)	F:GO:0004416; P:GO:0019243; F:GO:0016787	F:hydroxyacylglutathione hydrolase activity; P:methylglyoxal catabolic process to D-lactate via S-lactoyl-glutathione; F:hydrolase activity	Smp_091010.1	Putative glyoxalase II (Hydroxyacylglutathione hydrolase)
TRINITY_GG_218_c3_g1_i1_len_1221_path_[1199	10.97	113.09	185.59	21.97	7.76	12.08	42.87	119.63	33.93	3.45549	6.82133	7.53598	4.45746	2.95606	3.59455	5.4219	6.90244	5.08449	Schistosoma mansoni putative inorganic pyrophosphatase partial mRNA	gi|1084304035|ref|XM_018789524.1|	inorganic pyrophosphatase	F:GO:0000287; F:GO:0004427; C:GO:0005737; P:GO:0006796; F:GO:0016787	F:magnesium ion binding; F:inorganic diphosphatase activity; C:cytoplasm; P:phosphate-containing compound metabolic process; F:hydrolase activity	Smp_210890.1	Putative inorganic pyrophosphatase (EC 3.6.1.1)
TRINITY_GG_2222_c3_g1_i1_len_1430_path_[2892	10.96	171.86	238.32	38.97	25.85	24.04	85.86	283.12	48.19	3.45418	7.42509	7.89676	5.28429	4.69209	4.58736	6.42391	8.14527	5.59066	Schistosoma mansoni putative immunophilin partial mRNA	gi|1084294704|ref|XM_018796217.1|	putative immunophilin	C:GO:0005789; F:GO:0003755; F:GO:0005528; P:GO:0061077; P:GO:0000413; P:GO:0006457	C:endoplasmic reticulum membrane; F:peptidyl-prolyl cis-trans isomerase activity; F:FK506 binding; P:chaperone-mediated protein folding; P:protein peptidyl-prolyl isomerization; P:protein folding	Smp_004780.1	Peptidylprolyl isomerase (EC 5.2.1.8)
TRINITY_GG_2171_c1_g1_i1_len_1222_path_[2567	10.96	63.86	63.06	4.82	23.27	5.05	66.3	71.03	21.93	3.45418	5.99684	5.97865	2.26903	4.5404	2.33628	6.05094	6.15036	4.45483	Schistosoma mansoni glycosyltransferase-related partial mRNA	gi|1084294068|ref|XM_018795866.1|	glycosyltransferase-related	F:GO:0016758; F:GO:0016740	F:transferase activity, transferring hexosyl groups; F:transferase activity	Smp_082710.1	Glycosyltransferase-related
TRINITY_GG_2300_c18_g1_i1_len_598_path_[1151	10.94	59.13	132.32	10.9		8.15	51.09	128.08	19.95	3.45154	5.88582	7.04789	3.44626		3.0268	5.67497	7.0009	4.31832	Schistosoma mansoni predicted membrane protein-like protein mRNA, complete cds	gi|108861854|gb|DQ480554.1|	hypothetical protein Smp_181100	C:GO:0016020; C:GO:0016021	C:membrane; C:integral component of membrane	Smp_181100.1	Predicted membrane protein-like protein
TRINITY_GG_1906_c0_g1_i1_len_598_path_[1098	10.94	46.81	21.27	6.06		7.75	27.59	61.02	4.99	3.45154	5.54874	4.41075	2.59932		2.9542	4.78607	5.93121	2.31904	Schistosoma rodhaini genome assembly S_rodhaini_Burundi ,scaffold SROB_scaffold0000572	gi|689516663|emb|LL957550.1|	hypothetical protein Smp_005320	C:GO:0016020; C:GO:0016021	C:membrane; C:integral component of membrane	Smp_005320.1	Uncharacterized protein
TRINITY_GG_2672_c37_g1_i1_len_1017_path_[1989	10.92	361.15	382.43	49.3	19.32	42.7	296.09	688.66	231	3.4489	8.49645	8.57905	5.62352	4.27202	5.41616	8.20989	9.42765	7.85175	Schistosoma mansoni putative mitochondrial ATP synthase B chain partial mRNA	gi|1084298988|ref|XM_018797558.1|	mitochondrial ATP synthase B chain	C:GO:0000276; F:GO:0015078; C:GO:0016020; C:GO:0016021; P:GO:0015986; F:GO:0046933; F:GO:0016787	C:mitochondrial proton-transporting ATP synthase complex, coupling factor F(o); F:hydrogen ion transmembrane transporter activity; C:membrane; C:integral component of membrane; P:ATP synthesis coupled proton transport; F:proton-transporting ATP synthase activity, rotational mechanism; F:hydrolase activity	Smp_154530.1	Putative mitochondrial ATP synthase B chain (EC 3.6.3.14)
TRINITY_GG_2144_c0_g1_i1_len_599_path_[4451	10.91	54.07	63.64	10.88	19.33	4.56	18.35	27.12		3.44758	5.75676	5.99186	3.44361	4.27277	2.18903	4.19771	4.76129		Schistosoma mansoni putative translation initiation factor IF-2 partial mRNA	gi|1084292930|ref|XM_018795233.1|	Eukaryotic translation initiation factor 5B	F:GO:0000166; F:GO:0005525; F:GO:0003743; F:GO:0003924; P:GO:0006413	F:nucleotide binding; F:GTP binding; F:translation initiation factor activity; F:GTPase activity; P:translational initiation	Smp_006990.1	Putative translation initiation factor IF-2
TRINITY_GG_1735_c4_g1_i1_len_952_path_[1874	10.89	577.38	509.05	109.95	86.38	98.48	628.37	601.97	102.76	3.44493	9.17338	8.99166	6.7807	6.43263	6.62176	9.29547	9.23355	6.68313	Schistosoma mansoni strain Puerto Rico chromosome 6, complete genome	gi|353232888|emb|HE601629.1|	hypothetical protein Smp_173950	F:GO:0004190; P:GO:0006508	F:aspartic-type endopeptidase activity; P:proteolysis	Smp_173950.1	Uncharacterized protein
TRINITY_GG_307_c2_g1_i1_len_1021_path_[999	10.86	62.14	113.24	14.06		13.02	48.94	128.25	27.19	3.44095	5.95745	6.82324	3.81352		3.70266	5.61294	7.00282	4.765	Schistosoma mansoni hypothetical protein partial mRNA	gi|1084305792|ref|XM_018790261.1|	hypothetical protein Smp_160260	C:GO:0016020; C:GO:0016021	C:membrane; C:integral component of membrane	Smp_160260.1	Uncharacterized protein
TRINITY_GG_975_c18_g1_i1_len_601_path_[579	10.86	36.69	25.8	4.81		3.55	29.42	51.59	24.76	3.44095	5.19731	4.6893	2.26604		1.82782	4.87873	5.68902	4.62994	Schistosoma mansoni putative 13 kDa deflagellation-inducible protein partial mRNA	gi|1084289170|ref|XM_018793147.1|	13 kDa deflagellation-inducible	C:GO:0031514	C:motile cilium	Smp_003330.1	Putative 13 kDa deflagellation-inducible protein
TRINITY_GG_319_c0_g1_i1_len_1863_path_[3730	10.85	136.65	163.45	20.42	9.6	14.08	96.23	185.97	54.27	3.43962	7.09434	7.35271	4.35191	3.26303	3.81558	6.58841	7.53893	5.76208	Schistosoma mansoni protein kinase partial mRNA	gi|1084304792|ref|XM_018789832.1|	alpha subunit of casein kinase II	F:GO:0000166; F:GO:0005524; F:GO:0004672; P:GO:0016310; F:GO:0016740; F:GO:0004674; P:GO:0006468; F:GO:0016301	F:nucleotide binding; F:ATP binding; F:protein kinase activity; P:phosphorylation; F:transferase activity; F:protein serine/threonine kinase activity; P:protein phosphorylation; F:kinase activity	Smp_099030.1	Protein kinase (EC 2.7.11.1)
TRINITY_GG_530_c0_g1_i1_len_1233_path_[2421	10.84	270.25	210.48	27.21	207.21	51.13	64.79	329.12	173.64	3.43829	8.07815	7.71754	4.76607	7.69495	5.6761	6.0177	8.36247	7.43996	Schistosoma mansoni methylthioadenosine phosphorylase, putative partial mRNA	gi|1084308714|ref|XM_018790977.1|	methylthioadenosine phosphorylase	C:GO:0005634; F:GO:0016757; F:GO:0017061; P:GO:0019509; C:GO:0005737; F:GO:0003824; P:GO:0009116; F:GO:0016740; F:GO:0016763	C:nucleus; F:transferase activity, transferring glycosyl groups; F:S-methyl-5-thioadenosine phosphorylase activity; P:L-methionine salvage from methylthioadenosine; C:cytoplasm; F:catalytic activity; P:nucleoside metabolic process; F:transferase activity; F:transferase activity, transferring pentosyl groups	Smp_028190.1	S-methyl-5'-thioadenosine phosphorylase (EC 2.4.2.28) (5'-methylthioadenosine phosphorylase) (MTA phosphorylase) (MTAP) (MTAPase)
TRINITY_GG_41_c16_g1_i1_len_392_path_[739	10.79	14.68						1.19	9.87	3.43162	3.87578						0.250962	3.30305	Hartmannella cantabrigiensis actin mRNA, complete cds	gi|33946358|gb|AY294158.1|	Actin			Smp_202970.1	Uncharacterized protein Smp_202970
TRINITY_GG_2562_c1_g1_i1_len_392_path_[739	10.79	4.89				0.4	2	5.94		3.43162	2.28983				-1.32193	1	2.57046		Schistosoma mansoni strain Puerto Rico chromosome 3, complete genome	gi|360042640|emb|HE601626.1|	zinc finger	F:GO:0016746; F:GO:0019706; F:GO:0008270; F:GO:0046872; C:GO:0016020; C:GO:0016021; F:GO:0016740	F:transferase activity, transferring acyl groups; F:protein-cysteine S-palmitoyltransferase activity; F:zinc ion binding; F:metal ion binding; C:membrane; C:integral component of membrane; F:transferase activity	Smp_130350.1	Palmitoyltransferase (EC 2.3.1.225)
TRINITY_GG_1671_c70_g1_i1_len_1029_path_[2013	10.76	100.17	169.99	26.08	76.18	23.76	77.78	143.1	29.38	3.42761	6.64631	7.40931	4.70487	6.25134	4.57046	6.28133	7.16088	4.87676	Schistosoma mansoni putative s-adenosylmethionine synthetase partial mRNA	gi|1084299686|ref|XM_018797946.1|	s-adenosylmethionine synthetase	F:GO:0000166; F:GO:0005524; F:GO:0046872; C:GO:0005829; F:GO:0016740; P:GO:0006556; P:GO:0006730; F:GO:0004478	F:nucleotide binding; F:ATP binding; F:metal ion binding; C:cytosol; F:transferase activity; P:S-adenosylmethionine biosynthetic process; P:one-carbon metabolic process; F:methionine adenosyltransferase activity	Smp_002080.1	S-adenosylmethionine synthase (EC 2.5.1.6)
TRINITY_GG_2688_c3_g2_i2_len_605_path_[1255	10.76	50.87	41.82	11.91	19.06	5.86	37.19	79.62	58.87	3.42761	5.66874	5.38612	3.5741	4.25248	2.5509	5.21684	6.31506	5.87946	Schistosoma mansoni hypothetical protein partial mRNA	gi|1084299464|ref|XM_018797823.1|	hypothetical protein Smp_169340			Smp_169340.1	Uncharacterized protein
TRINITY_GG_911_c21_g5_i1_len_1670_path_[4622	10.74	417.63	366.63	122.8	12.09	59.89	2608.74	853.94	436.13	3.42492	8.70608	8.51818	6.94017	3.59574	5.90424	11.3491	9.73799	8.76861	Schistosoma mansoni NADH dehydrogenase subunit 5 (NU5M) mRNA, complete cds, mitochondrial gene encoding mitochondrial protein	gi|3599492|gb|AF085145.1|AF085145	NADH dehydrogenase subunit 5	F:GO:0016491; C:GO:0005739; C:GO:0016020; C:GO:0016021; P:GO:0055114	F:oxidoreductase activity; C:mitochondrion; C:membrane; C:integral component of membrane; P:oxidation-reduction process	Smp_900050.1	NADH dehydrogenase subunit 5
TRINITY_GG_1670_c25_g1_i1_len_393_path_[741	10.74	316.66	215.31	40.81		38.44	129.17	479.1	78.62	3.42492	8.30679	7.75027	5.35085		5.26454	7.01313	8.90418	6.29682	Schistosoma mansoni strain Puerto Rico chromosome 6, complete genome	gi|353232888|emb|HE601629.1|	translation machinery-associated
TRINITY_GG_1885_c3_g1_i1_len_819_path_[1642	10.73	186.3	206.28	21.31	25.32	19	158.84	299.61	179.11	3.42358	7.54148	7.68846	4.41346	4.66221	4.24793	7.31143	8.22694	7.4847	Schistosoma mansoni ATP synthase delta chain, putative partial mRNA	gi|1084308582|ref|XM_018791072.1|	ATP synthase delta	P:GO:0015986; F:GO:0016787; F:GO:0046933	P:ATP synthesis coupled proton transport; F:hydrolase activity; F:proton-transporting ATP synthase activity, rotational mechanism	Smp_039000.1	ATP synthase delta chain, putative (EC 3.6.3.14)
TRINITY_GG_642_c1_g1_i1_len_394_path_[751	10.69	4.85	4.66	1.19		0.39	3.96	10.6	9.78	3.41819	2.27798	2.22033	0.250962		-1.35845	1.9855	3.40599	3.28983	Schistosoma mansoni strain Puerto Rico chromosome 1, complete genome	gi|353228410|emb|HE601624.1|
TRINITY_GG_1068_c4_g1_i1_len_1251_path_[2506	10.66	96.53	139.17	16.66		8.44	62.1	114.39	67.9	3.41414	6.59291	7.1207	4.05832		3.07724	5.95652	6.83782	6.08534	Schistosoma mansoni tropomyosin, putative partial mRNA	gi|1084306825|ref|XM_018791729.1|	tropomyosin, putative			Smp_085290.1	Tropomyosin, putative
TRINITY_GG_1433_c72_g1_i1_len_609_path_[1173	10.66	48	55.24	8.26		9.68	34.85	102.43	43.74	3.41414	5.58496	5.78764	3.04614		3.27501	5.12309	6.67849	5.45088	Schistosoma mansoni cyclin-dependent kinases regulatory subunit or 60S ribosome subunit biogenesis protein nip7-related partial mRNA	gi|1084297050|ref|XM_018796484.1|	cyclin-dependent kinases regulatory subunit or 60S ribosome subunit biogenesis nip7-related	P:GO:0051301; P:GO:0045859; F:GO:0016538; P:GO:0016310; F:GO:0016301; P:GO:0007049	P:cell division; P:regulation of protein kinase activity; F:cyclin-dependent protein serine/threonine kinase regulator activity; P:phosphorylation; F:kinase activity; P:cell cycle	Smp_158910.1	Cyclin-dependent kinases regulatory subunit
TRINITY_GG_1574_c6_g1_i1_len_395_path_[1055	10.64	135.13	120.55	17.84		12.17	88.61	208.63	77.88	3.41143	7.0782	6.91349	4.15704		3.60526	6.4694	7.7048	6.28318	Schistosoma mansoni uncharacterized protein partial mRNA	gi|1084297735|ref|XM_018796866.1|	hypothetical protein	C:GO:0005737; P:GO:0043066; P:GO:0043154; P:GO:0019079; C:GO:0071986	C:cytoplasm; P:negative regulation of apoptotic process; P:negative regulation of cysteine-type endopeptidase activity involved in apoptotic process; P:viral genome replication; C:Ragulator complex	Smp_202680.1	Uncharacterized protein Smp_202680
TRINITY_GG_1775_c4_g1_i1_len_395_path_[830	10.64	48.26	9.27	9.51		3.53	68.92	135.96	68.15	3.41143	5.59276	3.21257	3.24945		1.81967	6.10685	7.08704	6.09064	Schistosoma mansoni strain Puerto Rico chromosome 6, complete genome	gi|353232888|emb|HE601629.1|
TRINITY_GG_1272_c3_g1_i1_len_1430_path_[1408	10.62	116.14	87.51	14.48		15.58	53.9	468.6	87.94	3.40871	6.85972	6.45138	3.85599		3.96162	5.75221	8.87221	6.45845	Schistosoma mansoni strain Puerto Rico chromosome 4, complete genome	gi|353231633|emb|HE601627.1|	hypothetical protein Smp_165590, partial			Smp_165590.1	Uncharacterized protein (Fragment)
TRINITY_GG_384_c17_g1_i1_len_1471_path_[2897	10.61	276.52	439.44	42.59	37.55	43.81	147.66	246.54	54.7	3.40735	8.11124	8.77952	5.41244	5.23074	5.45319	7.20614	7.94568	5.77347	Schistosoma mansoni putative centromere/microtubule binding protein cbf5 partial mRNA	gi|1084301867|ref|XM_018788486.1|	dyskeratosis congenita dyskerin	P:GO:0001522; F:GO:0003723; P:GO:0009451; P:GO:0006396; F:GO:0009982	P:pseudouridine synthesis; F:RNA binding; P:RNA modification; P:RNA processing; F:pseudouridine synthase activity	Smp_068920.3	Putative centromere/microtubule binding protein cbf5
TRINITY_GG_1644_c18_g1_i1_len_613_path_[1181	10.56	147.4	159.61	19.87		17.46	88.8	218.12	67.4	3.40054	7.20359	7.31841	4.31252		4.12598	6.47249	7.76898	6.07468	Schistosoma mansoni hypothetical protein partial mRNA	gi|1084310446|ref|XM_018790346.1|	Pre-mRNA branch site p14	F:GO:0000166; F:GO:0003676; C:GO:0005689; C:GO:0071013; C:GO:0071011; C:GO:0005684; C:GO:0005686; P:GO:0000398	F:nucleotide binding; F:nucleic acid binding; C:U12-type spliceosomal complex; C:catalytic step 2 spliceosome; C:precatalytic spliceosome; C:U2-type spliceosomal complex; C:U2 snRNP; P:mRNA splicing, via spliceosome	Smp_032060.1	Uncharacterized protein
TRINITY_GG_2796_c0_g1_i1_len_2126_path_[4362	10.56	84.01	136.27	14.17	16.6	10.78	36.21	108.91	12.8	3.40054	6.39249	7.09032	3.82477	4.05311	3.43029	5.17832	6.76699	3.67807	Schistosoma mansoni lysyl-tRNA synthetase, putative partial mRNA	gi|1084312187|ref|XM_018795675.1|	lysyl-tRNA synthetase, putative	F:GO:0000166; F:GO:0003676; P:GO:0006418; F:GO:0005524; F:GO:0004812; C:GO:0005737; F:GO:0004824; P:GO:0006430; F:GO:0016874	F:nucleotide binding; F:nucleic acid binding; P:tRNA aminoacylation for protein translation; F:ATP binding; F:aminoacyl-tRNA ligase activity; C:cytoplasm; F:lysine-tRNA ligase activity; P:lysyl-tRNA aminoacylation; F:ligase activity	Smp_104470.1	Lysine--tRNA ligase (EC 6.1.1.6) (Lysyl-tRNA synthetase)
TRINITY_GG_254_c6_g1_i1_len_1262_path_[2582	10.55	124.87	121.44	23.46		17.77	77.74	209.64	44.16	3.39917	6.96428	6.9241	4.55213		4.15137	6.28059	7.71177	5.46467	Schistosoma mansoni hypothetical protein partial mRNA	gi|1084305533|ref|XM_018790150.1|	hypothetical protein Smp_076040.1			Smp_076040.3	DIF_3
TRINITY_GG_2601_c3_g1_i1_len_397_path_[789	10.55	14.34					1.95	12.77		3.39917	3.84197					0.963474	3.67469		Schistosoma rodhaini genome assembly S_rodhaini_Burundi ,scaffold SROB_scaffold0015942	gi|686673210|emb|LL973097.1|	---NA---			Smp_013630.1	Cadherin-related
TRINITY_GG_2563_c0_g2_i1_len_1117_path_[2222	10.48	161.39	259.91	29.5	60.39	20.31	60.47	144.74	75.94	3.38957	7.33441	8.02187	4.88264	5.91624	4.34412	5.91815	7.17732	6.24679	Schistosoma mansoni strain Puerto Rico chromosome 3, complete genome	gi|360042640|emb|HE601626.1|	hypothetical protein Smp_113750			Smp_173350.2	Egg protein CP391S-like
TRINITY_GG_2534_c27_g1_i1_len_399_path_[377	10.45	127.9	40.96	8.17		9.24	46.42	82.86	47.78	3.38543	6.99887	5.35614	3.03034		3.20789	5.53667	6.3726	5.57833	Schistosoma mansoni putative dna-directed rna polymerase II 13.3 kD polypeptide partial mRNA	gi|1084296558|ref|XM_018799605.1|	dna-directed rna polymerase II kD polypeptide	F:GO:0003677; F:GO:0016779; F:GO:0001055; F:GO:0003899; P:GO:0006351; P:GO:0006366; F:GO:0046983; F:GO:0016740; C:GO:0005665	F:DNA binding; F:nucleotidyltransferase activity; F:RNA polymerase II activity; F:DNA-directed 5'-3' RNA polymerase activity; P:transcription, DNA-templated; P:transcription from RNA polymerase II promoter; F:protein dimerization activity; F:transferase activity; C:DNA-directed RNA polymerase II, core complex	Smp_040710.1	Putative dna-directed rna polymerase II 13.3 kD polypeptide
TRINITY_GG_958_c24_g1_i1_len_399_path_[387	10.45					0.39	13.54	5.75		3.38543					-1.35845	3.75916	2.52356		Schistosoma mansoni strain Puerto Rico chromosome 1, complete genome	gi|353228410|emb|HE601624.1|
TRINITY_GG_157_c160_g1_i1_len_1056_path_[1034	10.43	164.9	189.37	18.95	18.46	30.73	114.06	165.8	28.48	3.38267	7.36545	7.56506	4.24413	4.20633	4.94158	6.83365	7.3733	4.83188	Schistosoma mansoni eukaryotic translation initiation factor 3 subunit 5 (M67 family) partial mRNA	gi|1084303152|ref|XM_018789157.1|	Eukaryotic translation initiation factor 3 subunit 5	F:GO:0003743; P:GO:0006413	F:translation initiation factor activity; P:translational initiation	Smp_078320.1	Eukaryotic translation initiation factor 3 subunit 5 (M67 family)
TRINITY_GG_2908_c20_g2_i1_len_840_path_[2676	10.38	105.72	46.19	7.64	12.26	7.13	8.44	75.77	40.98	3.37573	6.7241	5.52951	2.93357	3.61589	2.8339	3.07724	6.24355	5.35685	Schistosoma rodhaini genome assembly S_rodhaini_Burundi ,scaffold SROB_scaffold0027094	gi|689534756|emb|LL988066.1|	hypothetical protein MS3_01992, partial	C:GO:0016020; C:GO:0016021	C:membrane; C:integral component of membrane	Smp_194130.1	Egg protein CP391S-like
TRINITY_GG_2908_c8_g1_i1_len_843_path_[1690	10.34	168.68	240.29	29.65	12.2	24.15	92.39	232.77	94.15	3.37016	7.39815	7.90863	4.88996	3.60881	4.59395	6.52966	7.86276	6.55689	Schistosoma mansoni proteasome subunit beta 4 (T01 family) partial mRNA	gi|1084310132|ref|XM_018790470.1|	proteasome subunit beta 4 (T01 family)	C:GO:0005634; C:GO:0005737; C:GO:0005839; P:GO:0006508; F:GO:0004175; C:GO:0000502; F:GO:0004298; F:GO:0008233; P:GO:0051603; F:GO:0016787	C:nucleus; C:cytoplasm; C:proteasome core complex; P:proteolysis; F:endopeptidase activity; C:proteasome complex; F:threonine-type endopeptidase activity; F:peptidase activity; P:proteolysis involved in cellular protein catabolic process; F:hydrolase activity	Smp_056500.1	Proteasome subunit beta (EC 3.4.25.1)
TRINITY_GG_2524_c78_g1_i1_len_402_path_[759	10.31	84.1	58.35	10.36		15.19	93.51	169.18	47.14	3.36597	6.39403	5.86666	3.37295		3.92505	6.54705	7.40242	5.55888	Schistosoma mansoni hypothetical protein partial mRNA	gi|1084296502|ref|XM_018799573.1|	hypothetical protein Smp_030260	C:GO:0016020; C:GO:0016021	C:membrane; C:integral component of membrane	Smp_030260.1	Uncharacterized protein
TRINITY_GG_2171_c9_g1_i1_len_402_path_[380	10.31	9.34	4.49	1.15		1.52	5.73	2.27		3.36597	3.22342	2.16672	0.201634		0.604071	2.51854	1.18269		Schistosoma mansoni putative aaa family ATPase partial mRNA	gi|1084294076|ref|XM_018795870.1|	aaa family ATPase	F:GO:0000166; F:GO:0005524; C:GO:0016020; C:GO:0016021	F:nucleotide binding; F:ATP binding; C:membrane; C:integral component of membrane	Smp_082670.1	Putative aaa family ATPase
TRINITY_GG_2516_c9_g1_i1_len_1516_path_[1494	10.25	114.07	143.73	12.78	6.05	8.91	175.8	270.75	177.2	3.35755	6.83378	7.16722	3.67582	2.59694	3.15543	7.45779	8.08082	7.46923	Schistosoma mansoni (clone C5-1B3) phosphoglycerate kinase (PGK) gene, complete cds	gi|556412|gb|L36833.1|SCMPGK	PGK_SCHMA ame: Full=Phosphoglycerate kinase	F:GO:0000166; F:GO:0005524; F:GO:0004618; P:GO:0006096; P:GO:0016310; F:GO:0016740; F:GO:0016301	F:nucleotide binding; F:ATP binding; F:phosphoglycerate kinase activity; P:glycolytic process; P:phosphorylation; F:transferase activity; F:kinase activity	Smp_214060.1
TRINITY_GG_2541_c1_g2_i1_len_627_path_[1236	10.23	117.42	117.02	22.64	18.12	14.86	62.14	206.78	23.31	3.35473	6.87553	6.87061	4.5008	4.17951	3.89336	5.95745	7.69195	4.54288	Schistosoma mansoni hypothetical protein partial mRNA	gi|1084296618|ref|XM_018799637.1|	hypothetical protein Smp_023700.1			Smp_023700.2	Uncharacterized protein
TRINITY_GG_2150_c2_g1_i1_len_627_path_[1586	10.23	41.44	61.82	3.96	18.12	5.76	17.21	54.24	32.64	3.35473	5.37295	5.95	1.9855	4.17951	2.52607	4.10518	5.76129	5.02857	Schistosoma mansoni ribulose-phosphate 3-epimerase partial mRNA	gi|1084293228|ref|XM_018795399.1|	ribulose-phosphate 3-epimerase	P:GO:0009052; P:GO:0005975; F:GO:0016857; P:GO:0044262; P:GO:0006098; F:GO:0046872; F:GO:0003824; P:GO:0008152; C:GO:0005829; P:GO:0019323; F:GO:0004750; F:GO:0016853	P:pentose-phosphate shunt, non-oxidative branch; P:carbohydrate metabolic process; F:racemase and epimerase activity, acting on carbohydrates and derivatives; P:cellular carbohydrate metabolic process; P:pentose-phosphate shunt; F:metal ion binding; F:catalytic activity; P:metabolic process; C:cytosol; P:pentose catabolic process; F:ribulose-phosphate 3-epimerase activity; F:isomerase activity	Smp_104580.1	Ribulose-phosphate 3-epimerase (EC 5.1.3.1)
TRINITY_GG_724_c0_g1_i1_len_852_path_[1684	10.2	73.28	77.55	6.75		8.72	41.43	106.74	40.25	3.3505	6.19535	6.27705	2.75489		3.12433	5.3726	6.73796	5.33092	Schistosoma mansoni putative mitochondrial ribosome protein partial mRNA	gi|1084289938|ref|XM_018793574.1|	mitochondrial ribosome	F:GO:0003735; C:GO:0005762	F:structural constituent of ribosome; C:mitochondrial large ribosomal subunit	Smp_034430.1	Putative mitochondrial ribosome protein
TRINITY_GG_555_c0_g1_i1_len_1972_path_[3952	10.19	451.56	456.94	53.9	125.26	21.6	459.93	304.66	68.19	3.34908	8.81877	8.83586	5.75221	6.96878	4.43296	8.84527	8.25106	6.09149	TPA_exp: Schistosoma mansoni Perere non-LTR retrotransposon mRNA, complete sequence	gi|44829166|tpg|BK004067.1|	TPA_exp: pol poly			Smp_107700.1	Uncharacterized protein
TRINITY_GG_2713_c0_g1_i1_len_619_path_[1205	10.19	47.45	31.85	5.41		2.62	19.35	114.6	17.54	3.34908	5.56834	4.99322	2.43563		1.38957	4.27426	6.84046	4.13258	Schistosoma mansoni strain Puerto Rico chromosome 1, complete genome	gi|353228410|emb|HE601624.1|
TRINITY_GG_2281_c8_g1_i1_len_405_path_[769	10.17	516.24	557.89	81.75	72.12	61.82	248.62	661.03	167.42	3.34625	9.0119	9.12384	6.35315	6.17233	5.95	7.9578	9.36857	7.38733	Schistosoma mansoni strain Puerto Rico chromosome 2, complete genome	gi|353230524|emb|HE601625.1|	small nuclear ribonucleo f (snrnp-f)	C:GO:0005634; P:GO:0008380; F:GO:0003723; C:GO:0030529; C:GO:0071013; C:GO:0005681; C:GO:0019013; P:GO:0006397; C:GO:0005685; C:GO:0005732; P:GO:0000398	C:nucleus; P:RNA splicing; F:RNA binding; C:intracellular ribonucleoprotein complex; C:catalytic step 2 spliceosome; C:spliceosomal complex; C:viral nucleocapsid; P:mRNA processing; C:U1 snRNP; C:small nucleolar ribonucleoprotein complex; P:mRNA splicing, via spliceosome	Smp_060910.1	Putative small nuclear ribonucleoprotein f (Snrnp-f)
TRINITY_GG_633_c16_g2_i1_len_405_path_[3827	10.17	41.48	92.98	12.49		3.37	7.53	35.85	18.6	3.34625	5.37434	6.53885	3.6427		1.75275	2.91265	5.1639	4.21723	Schistosoma mansoni putative inosine-5-monophosphate dehydrogenase partial mRNA	gi|1084290140|ref|XM_018793686.1|	inosine-5-monophosphate dehydrogenase	F:GO:0000166; C:GO:0005737; P:GO:0006164; F:GO:0003824; F:GO:0016491; F:GO:0046872; F:GO:0003938; P:GO:0055114; P:GO:0006177	F:nucleotide binding; C:cytoplasm; P:purine nucleotide biosynthetic process; F:catalytic activity; F:oxidoreductase activity; F:metal ion binding; F:IMP dehydrogenase activity; P:oxidation-reduction process; P:GMP biosynthetic process	Smp_012930.1	Inosine-5'-monophosphate dehydrogenase (IMP dehydrogenase) (IMPD) (IMPDH) (EC 1.1.1.205)
TRINITY_GG_2142_c166_g1_i1_len_405_path_[383	10.17	4.61				0.37	7.53	2.24		3.34625	2.20477				-1.4344	2.91265	1.1635		Schistosoma mansoni strain Puerto Rico chromosome 2, complete genome	gi|353230524|emb|HE601625.1|	putative vinculin	F:GO:0051015; C:GO:0015629; F:GO:0005198; P:GO:0007155	F:actin filament binding; C:actin cytoskeleton; F:structural molecule activity; P:cell adhesion	Smp_170990.1	Putative vinculin
TRINITY_GG_2716_c0_g2_i1_len_528_path_[2570	10.16	14.46	11.38	2.87		0.92	14.42	30.06	10.29	3.34483	3.854	3.50843	1.52105		-0.120294	3.85	4.90977	3.36317	Schistosoma mansoni strain Puerto Rico chromosome W, complete genome	gi|360043576|emb|HE601631.1|
TRINITY_GG_370_c4_g1_i1_len_1758_path_[3548	10.13	187.22	299.7	37.68	30.71	31.07	102.08	249.89	42.1	3.34056	7.54859	8.22738	5.23573	4.94064	4.95745	6.67356	7.96515	5.39575	Schistosoma mansoni putative chaperonin containing t-complex protein 1, beta subunit, tcpb partial mRNA	gi|1084304559|ref|XM_018789733.1|	chaperonin containing t-complex beta tcpb	F:GO:0000166; F:GO:0005524; C:GO:0005737; F:GO:0051082; P:GO:0006457	F:nucleotide binding; F:ATP binding; C:cytoplasm; F:unfolded protein binding; P:protein folding	Smp_054340.2	Putative chaperonin containing t-complex protein 1, beta subunit, tcpb
TRINITY_GG_2225_c8_g1_i1_len_1983_path_[4674	10.13	140.57	76	41.04	17.92	21.64	7.39	106.62	57.56	3.34056	7.13514	6.24793	5.35896	4.1635	4.43563	2.88557	6.73633	5.84699	Schistosoma rodhaini genome assembly S_rodhaini_Burundi ,scaffold SROB_contig0007163	gi|686681203|emb|LL993893.1|	family M13 unassigned peptidase (M13 family)	P:GO:0006508; F:GO:0004222; F:GO:0008237	P:proteolysis; F:metalloendopeptidase activity; F:metallopeptidase activity	Smp_173160.1	Family M13 unassigned peptidase (M13 family)
TRINITY_GG_70_c15_g1_i1_len_406_path_[384	10.13	4.59	4.41			1.49	16.88	11.15	18.52	3.34056	2.19849	2.14078			0.575312	4.07724	3.47897	4.21101	Schistosoma mansoni strain Puerto Rico chromosome W, complete genome	gi|360043576|emb|HE601631.1|
TRINITY_GG_218_c9_g1_i1_len_1313_path_[1291	10.08	30.71	31.15	3.99		3.84	20.83	37.01	18.34	3.33342	4.94064	4.96116	1.99639		1.94111	4.38059	5.20984	4.19692	Schistosoma mansoni hypothetical protein partial mRNA	gi|1084304026|ref|XM_018789521.1|	hypothetical protein Smp_025340	C:GO:0070847; C:GO:0016592; F:GO:0001104; P:GO:0006357	C:core mediator complex; C:mediator complex; F:RNA polymerase II transcription cofactor activity; P:regulation of transcription from RNA polymerase II promoter	Smp_025340.1	Uncharacterized protein
TRINITY_GG_529_c0_g1_i1_len_864_path_[1718	10.02	435.25	395.48	25.47	98.15	44.39	68.06	362.41	86.96	3.32481	8.7657	8.62746	4.67073	6.61692	5.47216	6.08874	8.50148	6.44228	Schistosoma haematobium hypothetical protein mRNA	gi|844867750|ref|XM_012944174.1|	hypothetical protein MS3_08325			Smp_129370.1	Uncharacterized protein
TRINITY_GG_1528_c11_g1_i1_len_2005_path_[3965	10.01	92.39	122.81	17.04	26.55	11.27	39.79	105.89	29.57	3.32337	6.52966	6.94028	4.09085	4.73064	3.49442	5.31433	6.72642	4.88606	Schistosoma mansoni seryl-tRNA synthetase partial mRNA	gi|1084297817|ref|XM_018796911.1|	seryl-tRNA synthetase	F:GO:0000166; P:GO:0006418; F:GO:0005524; F:GO:0004812; C:GO:0005737; F:GO:0004828; F:GO:0016874; P:GO:0006434	F:nucleotide binding; P:tRNA aminoacylation for protein translation; F:ATP binding; F:aminoacyl-tRNA ligase activity; C:cytoplasm; F:serine-tRNA ligase activity; F:ligase activity; P:seryl-tRNA aminoacylation	Smp_053610.1	Seryl-tRNA synthetase (EC 6.1.1.11)
TRINITY_GG_457_c0_g1_i1_len_409_path_[795	9.99	22.64	65.24			3.68	27.77	25.32	18.28	3.32048	4.5008	6.02768			1.87971	4.79546	4.66221	4.19219	Schistosoma rodhaini genome assembly S_rodhaini_Burundi ,scaffold SROB_scaffold0015548	gi|689526505|emb|LL972676.1|	farnesyltransferase alpha subunit,	C:GO:0005965; C:GO:0005953; F:GO:0008318; P:GO:0018343; P:GO:0018342; P:GO:0018344; F:GO:0004660; F:GO:0016740; F:GO:0004662	C:protein farnesyltransferase complex; C:CAAX-protein geranylgeranyltransferase complex; F:protein prenyltransferase activity; P:protein farnesylation; P:protein prenylation; P:protein geranylgeranylation; F:protein farnesyltransferase activity; F:transferase activity; F:CAAX-protein geranylgeranyltransferase activity	Smp_091770.1	Protein farnesyltransferase alpha subunit,putative
TRINITY_GG_724_c29_g1_i1_len_409_path_[387	9.99	4.53		3.35		0.37		2.2		3.32048	2.17951		1.74416		-1.4344		1.1375		Schistosoma mansoni strain Puerto Rico chromosome 1, complete genome	gi|353228410|emb|HE601624.1|	hypothetical protein MS3_10966, partial			Smp_140780.1	Uncharacterized protein
TRINITY_GG_2119_c54_g1_i1_len_410_path_[775	9.95	973.72	801.63	508.36	35.28	161.81	68.2	638.18	800.63	3.3147	9.92736	9.64679	8.98971	5.14078	7.33816	6.0917	9.31782	9.64499	Schistosoma rodhaini genome assembly S_rodhaini_Burundi ,scaffold SROB_contig0004711	gi|689535910|emb|LL989632.1|	hypothetical protein Smp_122760.1			Smp_122760.1
TRINITY_GG_341_c0_g1_i1_len_869_path_[847	9.95	184.61	256.84	17.92	58.69	27.66	75.86	126.84	39.25	3.3147	7.52834	8.00473	4.1635	5.87504	4.78973	6.24527	6.98687	5.29462	Schistosoma haematobium mRNA turnover protein 4-like protein mRNA	gi|844856227|ref|XM_012941398.1|	mRNA turnover 4 homolog	C:GO:0030529; P:GO:0042254; C:GO:0005840; C:GO:0005622	C:intracellular ribonucleoprotein complex; P:ribosome biogenesis; C:ribosome; C:intracellular	Smp_134420.1	Putative mrna turnover protein 4 mrt4
TRINITY_GG_2605_c0_g1_i1_len_2251_path_[4482	9.92	158.85	211.65	38.38	50.69	32.15	64.53	174.79	37.08	3.31034	7.31152	7.72554	5.26228	5.66363	5.00675	6.0119	7.44948	5.21257	Schistosoma mansoni putative heat shock protein 70 (hsp70) partial mRNA	gi|1084295804|ref|XM_018799185.1|	heat shock 70 (hsp70)	F:GO:0000166; F:GO:0005524; F:GO:0051082; P:GO:0006457	F:nucleotide binding; F:ATP binding; F:unfolded protein binding; P:protein folding	Smp_106130.2	Putative heat shock protein 70 (Hsp70)
TRINITY_GG_671_c12_g1_i1_len_1333_path_[3031	9.9	223.29	44.33	33.13	49.06	13.15	74.98	207.91	111.15	3.30743	7.80277	5.47021	5.05007	5.61648	3.71699	6.22843	7.69982	6.79636	Schistosoma mansoni putative heat shock protein hsp16 partial mRNA	gi|1084291946|ref|XM_018794690.1|	heat shock hsp16			Smp_148530.1	Putative heat shock protein hsp16
TRINITY_GG_2524_c31_g1_i2_len_645_path_[1818	9.83	57.95	72.05	11.7		4.89	27.51	92.02	22.41	3.29719	5.85674	6.17093	3.54844		2.28983	4.78188	6.52388	4.48607	Schistosoma mansoni putative peptidyl-tRNA hydrolase partial mRNA	gi|1084296522|ref|XM_018799584.1|	peptidyl-tRNA hydrolase	C:GO:0016020; C:GO:0016021; F:GO:0004045; F:GO:0016787	C:membrane; C:integral component of membrane; F:aminoacyl-tRNA hydrolase activity; F:hydrolase activity	Smp_030330.2	Putative peptidyl-tRNA hydrolase
TRINITY_GG_1205_c5_g1_i1_len_413_path_[391	9.82	53.39	51.28	6.58		3.61	59.47	22.41	8.98	3.29572	5.7385	5.68032	2.71809		1.852	5.89409	4.48607	3.16672	Schistosoma mansoni hypothetical protein partial mRNA	gi|1084296826|ref|XM_018799754.1|	TPA: endonuclease-reverse transcriptase
TRINITY_GG_985_c71_g1_i1_len_646_path_[1247	9.81	19.87	19.05	3.8	17.37	2.85	9.17	34.68	4.47	3.29425	4.31252	4.25172	1.926	4.11853	1.51096	3.19692	5.11603	2.16027	Schistosoma mansoni strain Puerto Rico chromosome 1, complete genome	gi|353228410|emb|HE601624.1|	rna binding motif	F:GO:0000166; F:GO:0003676	F:nucleotide binding; F:nucleic acid binding	Smp_141240.1	Putative rna binding motif protein
TRINITY_GG_2583_c28_g1_i1_len_414_path_[392	9.78	75.31	59.57	9.82	69.35	9	45.31	130.39	35.77	3.28983	6.23477	5.89651	3.29572	6.11582	3.16993	5.50176	7.02669	5.16068	Schistosoma mansoni strain Puerto Rico chromosome 3, complete genome	gi|360042640|emb|HE601626.1|	cytochrome c oxidase copper chaperone	P:GO:0006825; P:GO:0006281; F:GO:0003677; C:GO:0005634; C:GO:0005758; F:GO:0005507; P:GO:0006260; P:GO:0006310; F:GO:0016531	P:copper ion transport; P:DNA repair; F:DNA binding; C:nucleus; C:mitochondrial intermembrane space; F:copper ion binding; P:DNA replication; P:DNA recombination; F:copper chaperone activity	Smp_213360.1
TRINITY_GG_1470_c4_g2_i1_len_650_path_[1366	9.73	100.19	102.84	12.8		8.22	21.46	144.87	39.9	3.28244	6.64659	6.68426	3.67807		3.03914	4.42358	7.17862	5.31832	Schistosoma mansoni hypothetical protein partial mRNA	gi|1084298239|ref|XM_018797145.1|	hypothetical protein Smp_062640			Smp_062640.1	Uncharacterized protein
TRINITY_GG_2669_c31_g1_i1_len_886_path_[864	9.71	55.2	59.87	10.7		7.95	39.45	99.82	32.41	3.27947	5.7866	5.90376	3.41954		2.99095	5.30195	6.64126	5.01837	Schistosoma mansoni putative small nuclear ribonucleoprotein U)1a,U)2b partial mRNA	gi|1084299160|ref|XM_018797654.1|	small nuclear ribonucleo U)1a,U)2b	F:GO:0000166; F:GO:0003676; C:GO:0030529; F:GO:0030619; C:GO:0019013; F:GO:0035614; F:GO:0017069; C:GO:0005685; P:GO:0000398	F:nucleotide binding; F:nucleic acid binding; C:intracellular ribonucleoprotein complex; F:U1 snRNA binding; C:viral nucleocapsid; F:snRNA stem-loop binding; F:snRNA binding; C:U1 snRNP; P:mRNA splicing, via spliceosome	Smp_069880.1	Putative small nuclear ribonucleoprotein U1a,U2b
TRINITY_GG_557_c1_g1_i1_len_416_path_[787	9.7	13.18	25.31	5.41		2.85	10.78	2.14	8.87	3.27798	3.72028	4.66164	2.43563		1.51096	3.43029	1.09761	3.14893	Schistosoma mansoni strain Puerto Rico chromosome 4, complete genome	gi|353231633|emb|HE601627.1|
TRINITY_GG_809_c8_g1_i1_len_652_path_[1308	9.69	93.71	31.35	11.25	17.15	6.5	71.55	69.02	66.22	3.2765	6.55013	4.97039	3.49185	4.10014	2.70044	6.16088	6.10894	6.0492	Schistosoma mansoni hypothetical protein partial mRNA	gi|1084290406|ref|XM_018793835.1|	hypothetical protein Smp_161870			Smp_161870.1	Uncharacterized protein
TRINITY_GG_2983_c0_g1_i1_len_417_path_[789	9.66	275.52	352.83	50.62	102.7	30.55	103.82	279.84	203.05	3.27202	8.10601	8.46283	5.66164	6.68229	4.9331	6.69794	8.12846	7.66569	Schistosoma mansoni myosin regulatory light chain 2 smooth muscle,putative partial mRNA	gi|1084314145|ref|XM_018790510.1|	spaghetti squash	F:GO:0005509	F:calcium ion binding	Smp_199400.1	Myosin regulatory light chain 2 smooth muscle,putative
TRINITY_GG_961_c25_g1_i1_len_1127_path_[1105	9.65	83.27	87.03	17.79	17.07	16.16	40.31	95.76	24.14	3.27053	6.37972	6.44344	4.15299	4.09339	4.01436	5.33307	6.58135	4.59335	Schistosoma mansoni hypothetical protein partial mRNA	gi|1084291028|ref|XM_018794180.1|	hypothetical protein Smp_084620	F:GO:0003677; F:GO:0003713; P:GO:0006355	F:DNA binding; F:transcription coactivator activity; P:regulation of transcription, DNA-templated	Smp_084620.1	Uncharacterized protein
TRINITY_GG_145_c3_g1_i1_len_2792_path_[2770	9.61	394.88	451.52	82.03	77.27	66.55	169.19	476.8	81.82	3.26454	8.62527	8.81865	6.35808	6.27184	6.05637	7.4025	8.89724	6.35438	Schistosoma mansoni putative p30 dbc protein partial mRNA	gi|1084302817|ref|XM_018789013.1|	p30 dbc	P:GO:0006355	P:regulation of transcription, DNA-templated	Smp_056360.6	Putative p30 dbc protein
TRINITY_GG_1444_c4_g1_i1_len_1368_path_[1346	9.61	55.12	92.4	9.94		6.98	69.37	97.38	94.42	3.26454	5.7845	6.52982	3.31325		2.80323	6.11624	6.60555	6.56102	Schistosoma mansoni succinyl-CoA synthetase-related partial mRNA	gi|1084297154|ref|XM_018796543.1|	succinyl- synthetase-related	P:GO:0009142; P:GO:0008152; P:GO:0006099; P:GO:0006105; F:GO:0004775; P:GO:0006104; F:GO:0004776; C:GO:0005759; F:GO:0003824; F:GO:0048037; C:GO:0016020; C:GO:0016021; C:GO:0005829; F:GO:0016874	P:nucleoside triphosphate biosynthetic process; P:metabolic process; P:tricarboxylic acid cycle; P:succinate metabolic process; F:succinate-CoA ligase (ADP-forming) activity; P:succinyl-CoA metabolic process; F:succinate-CoA ligase (GDP-forming) activity; C:mitochondrial matrix; F:catalytic activity; F:cofactor binding; C:membrane; C:integral component of membrane; C:cytosol; F:ligase activity	Smp_052060.1	Succinate--CoA ligase [ADP/GDP-forming] subunit alpha, mitochondrial (EC 6.2.1.4) (EC 6.2.1.5) (Succinyl-CoA synthetase subunit alpha) (SCS-alpha)
TRINITY_GG_67_c1_g1_i1_len_2082_path_[4193	9.6	212.21	209.41	22.94	21.23	22.66	112.5	230.96	68.75	3.26303	7.72935	7.71019	4.51979	4.40803	4.50208	6.81378	7.8515	6.10329	Schistosoma mansoni putative merlin/moesin/ezrin/radixin partial mRNA	gi|1084303469|ref|XM_018789291.1|	merlin moesin ezrin radixin	C:GO:0005856; F:GO:0003779; C:GO:0005737; C:GO:0019898; F:GO:0008092	C:cytoskeleton; F:actin binding; C:cytoplasm; C:extrinsic component of membrane; F:cytoskeletal protein binding	Smp_066760.2	Putative merlin/moesin/ezrin/radixin
TRINITY_GG_116_c2_g1_i1_len_1845_path_[3671	9.6	147.95	308.68	36.76	48.51	25.85	62.44	184.94	42.39	3.26303	7.20897	8.26997	5.20006	5.60021	4.69209	5.9644	7.53091	5.40565	Schistosoma mansoni putative chaperonin containing t-complex protein 1, theta subunit, tcpq partial mRNA	gi|1084304194|ref|XM_018789590.1|	chaperonin containing t-complex theta tcpq	F:GO:0000166; F:GO:0005524; C:GO:0005737; F:GO:0051082; P:GO:0006457	F:nucleotide binding; F:ATP binding; C:cytoplasm; F:unfolded protein binding; P:protein folding	Smp_046090.2	Putative chaperonin containing t-complex protein 1, theta subunit, tcpq
TRINITY_GG_702_c10_g2_i1_len_657_path_[1209	9.58	92.72	76.5	7.95		6.08	60.05	106.42	43.68	3.26003	6.53481	6.25739	2.99095		2.60407	5.90809	6.73363	5.4489	Schistosoma mansoni strain Puerto Rico chromosome 1, complete genome	gi|353228410|emb|HE601624.1|	golgi snare bet1-related	C:GO:0016020; C:GO:0016021	C:membrane; C:integral component of membrane	Smp_130940.1	Golgi snare bet1-related
TRINITY_GG_2119_c129_g1_i1_len_419_path_[397	9.58	43.36	20.82	1.07		3.17	28.4	37.99		3.26003	5.43829	4.3799	0.0976108		1.66448	4.82782	5.24755		Schistosoma mansoni strain Puerto Rico chromosome 2, complete genome	gi|353230524|emb|HE601625.1|
TRINITY_GG_1803_c8_g1_i1_len_895_path_[1846	9.58	28.69	26.12	3.17	22.62	2.42	23.97	56.52	11.64	3.26003	4.84248	4.70708	1.66448	4.49953	1.27501	4.58316	5.82069	3.54102	Schistosoma mansoni mps one binder kinase activator-like 3 (mob1 homolog 3) (mob3) partial mRNA	gi|1084308138|ref|XM_018791234.1|	mps one binder kinase activator-like 3 (mob1 homolog 3) (mob3)	P:GO:0016310; F:GO:0016301	P:phosphorylation; F:kinase activity	Smp_105710.1	Mps one binder kinase activator-like 3 (Mob1 homolog 3) (Mob3)
TRINITY_GG_1226_c0_g1_i1_len_1857_path_[3717	9.53	28.04	50.2	4.64	4.82	3.62	17.93	27.26	3.71	3.25248	4.80941	5.64962	2.21412	2.26903	1.85599	4.1643	4.76871	1.89142	Schistosoma mansoni phosphatidylinositol transfer protein partial mRNA	gi|1084311693|ref|XM_018797697.1|	Phosphatidylinositol transfer alpha	P:GO:0006810; C:GO:0005622	P:transport; C:intracellular	Smp_029310.1	Phosphatidylinositol transfer protein
TRINITY_GG_1748_c0_g1_i1_len_421_path_[912	9.5	98.9	33.04	33.89		25.49	52.82	230.23	43.4	3.24793	6.6279	5.04614	5.08279		4.67186	5.72301	7.84693	5.43962	Schistosoma mansoni strain Puerto Rico chromosome 6, complete genome	gi|353232888|emb|HE601629.1|	uncharacterized protein Smp_203150			Smp_203150.1	Uncharacterized protein Smp_203150
TRINITY_GG_2126_c0_g1_i1_len_421_path_[1621	9.5	4.3	24.78	2.12		1.75	5.28	15.7	8.68	3.24793	2.10434	4.6311	1.08406		0.807355	2.40054	3.97269	3.1177	Schistosoma rodhaini genome assembly S_rodhaini_Burundi ,scaffold SROB_scaffold0020804	gi|686676110|emb|LL978572.1|	partner of sld5	C:GO:0005634; P:GO:0006260; P:GO:0032508; C:GO:0000811; P:GO:1902983; F:GO:0043138	C:nucleus; P:DNA replication; P:DNA duplex unwinding; C:GINS complex; P:DNA strand elongation involved in mitotic DNA replication; F:3'-5' DNA helicase activity	Smp_007000.1	Putative partner of sld5
TRINITY_GG_1009_c21_g1_i1_len_422_path_[400	9.46	805	1324.16	142.36	67.05	127.95	489.26	1102.63	726.17	3.24184	9.65284	10.3709	7.1534	6.06717	6.99944	8.93446	10.1067	9.50416	Schistosoma mansoni hypothetical protein partial mRNA	gi|1084290598|ref|XM_018793941.1|	hypothetical protein Smp_025860	P:GO:0007399; C:GO:0005829; P:GO:0007015; F:GO:0003785	P:nervous system development; C:cytosol; P:actin filament organization; F:actin monomer binding	Smp_025860.1	Uncharacterized protein
TRINITY_GG_2438_c7_g1_i1_len_422_path_[400	9.46	196.97	119.26	29.53	100.58	26.08	103.46	255.34	112.38	3.24184	7.62183	6.89797	4.88411	6.6522	4.70487	6.69293	7.99628	6.81224	Schistosoma mansoni dpy30-related partial mRNA	gi|1084313105|ref|XM_018792209.1|	dpy30-related	C:GO:0048188; F:GO:0042800; C:GO:0000781; P:GO:0006348; P:GO:0051568	C:Set1C/COMPASS complex; F:histone methyltransferase activity (H3-K4 specific); C:chromosome, telomeric region; P:chromatin silencing at telomere; P:histone H3-K4 methylation	Smp_098740.1	Dpy30-related
TRINITY_GG_80_c2_g1_i1_len_664_path_[1308	9.45	91.37	73.35	14.62		15.42	108.66	242.63	60.27	3.24031	6.51365	6.19673	3.86987		3.94673	6.76368	7.92261	5.91337	Schistosoma mansoni conserved Schistosoma protein, unknown function partial mRNA	gi|1084304890|ref|XM_018789873.1|	conserved Schistosoma protein, unknown function	C:GO:0005747	C:mitochondrial respiratory chain complex I	Smp_162350.1	Uncharacterized protein
TRINITY_GG_2193_c3_g1_i1_len_665_path_[1285	9.43	93.3	79.29	10.94		8.38	39.67	94.25	8.59	3.23726	6.54381	6.30907	3.45154		3.06695	5.30998	6.55842	3.10266	Schistosoma mansoni putative ubiquitin 1 partial mRNA	gi|1084293812|ref|XM_018795724.1|	ubiquitin 1			Smp_130170.1	Putative ubiquitin 1
TRINITY_GG_1914_c16_g1_i1_len_1392_path_[2739	9.42	170.52	146.36	13.06	20	18.23	109.44	148.39	39.42	3.23573	7.4138	7.19338	3.70708	4.32193	4.18824	6.774	7.21325	5.30086	Schistosoma rodhaini genome assembly S_rodhaini_Burundi ,scaffold SROB_scaffold0010170	gi|689523188|emb|LL967158.1|	nuclear transport	P:GO:0006810; C:GO:0005622	P:transport; C:intracellular	Smp_037700.1	Nuclear transport factor 2-like protein (Nuclear transport factor, putative)
TRINITY_GG_2436_c0_g1_i1_len_423_path_[401	9.42	98.07	126.95	13.65	33.39	5.54	47.16	147.38	51.65	3.23573	6.61574	6.98812	3.77083	5.06134	2.46989	5.55949	7.2034	5.6907	Schistosoma mansoni Ubiquitin-fold modifier 1 precursor, putative partial mRNA	gi|1084314353|ref|XM_018792385.1|	Ubiquitin-fold modifier 1			Smp_091230.1	Ubiquitin-fold modifier 1
TRINITY_GG_1570_c8_g1_i1_len_475_path_[887	9.4	31.54	26.91	2.64		2.85	20.21	54.03		3.23266	4.97911	4.75007	1.40054		1.51096	4.337	5.75569		Schistosoma mansoni strain Puerto Rico chromosome 4, complete genome	gi|353231633|emb|HE601627.1|
TRINITY_GG_1714_c3_g1_i1_len_424_path_[1161	9.38	67.94	57.09	5.23	66.5	11.72	93.93	137.48	51.44	3.22959	6.08619	5.83517	2.38681	6.05528	3.5509	6.55351	7.10308	5.68482	Schistosoma mansoni 4a-hydroxytetrahydrobiopterin dehydratase partial mRNA	gi|1084300546|ref|XM_018798423.1|	4a-hydroxytetrahydrobiopterin dehydratase	P:GO:0006729; F:GO:0016829; F:GO:0008124	P:tetrahydrobiopterin biosynthetic process; F:lyase activity; F:4-alpha-hydroxytetrahydrobiopterin dehydratase activity	Smp_016670.1	4a-hydroxytetrahydrobiopterin dehydratase (EC 4.2.1.96)
TRINITY_GG_666_c4_g1_i1_len_526_path_[1007	9.35	38.71	45.03	7.74	23.43	2.51	21.23	38.4		3.22497	5.27463	5.49281	2.95233	4.55029	1.32769	4.40803	5.26303		Schistosoma mansoni strain Puerto Rico chromosome 1, complete genome	gi|353228410|emb|HE601624.1|
TRINITY_GG_1433_c35_g1_i1_len_425_path_[211	9.34	109.95	304.59	9.37		29.53	43.31	84.42	8.54	3.22342	6.7807	8.25072	3.22805		4.88411	5.43663	6.39951	3.09424	Schistosoma mansoni hypothetical protein partial mRNA	gi|1084297046|ref|XM_018796482.1|	hypothetical protein Smp_158930			Smp_158930.1	Uncharacterized protein
TRINITY_GG_2669_c27_g1_i1_len_915_path_[1785	9.32	93.47	98.94	8.22	11	9.65	79.88	194.51	39.62	3.22033	6.54643	6.62848	3.03914	3.45943	3.27053	6.31976	7.6037	5.30816	Schistosoma mansoni hypothetical protein partial mRNA	gi|1084299124|ref|XM_018797634.1|	hypothetical protein Smp_058150.1			Smp_058150.1	Uncharacterized protein
TRINITY_GG_702_c35_g1_i1_len_426_path_[807	9.3	58.96	56.62	6.22		5.13	79.38	157.9	17.01	3.21723	5.88166	5.82324	2.63691		2.35896	6.3107	7.30287	4.08831	Schistosoma mansoni hypothetical protein partial mRNA	gi|1084288870|ref|XM_018792981.1|	hypothetical protein Smp_171090.1			Smp_171090.1	Uncharacterized protein
TRINITY_GG_283_c1_g1_i1_len_426_path_[7516	9.3	21.06	4.04	2.07		2.05	10.35	10.25		3.21723	4.39643	2.01436	1.04963		1.03562	3.37156	3.35755		Schistosoma haematobium Protein kintoun mRNA	gi|844835523|ref|XM_012936627.1|	Protein kintoun			Smp_077120.1	Uncharacterized protein
TRINITY_GG_1498_c88_g1_i1_len_674_path_[652	9.25	226.87	283.4	30.69	16.39	19.46	107.34	355.82	63.26	3.20945	7.82572	8.1467	4.9397	4.03474	4.28244	6.74604	8.475	5.98322	Schistosoma mansoni putative translocon-associated protein, delta subunit partial mRNA	gi|1084298791|ref|XM_018797450.1|	translocon-associated delta subunit	C:GO:0016020; C:GO:0016021; C:GO:0005783	C:membrane; C:integral component of membrane; C:endoplasmic reticulum	Smp_089000.2	Putative translocon-associated protein, delta subunit
TRINITY_GG_4_c18_g1_i1_len_428_path_[406	9.23	58.48	100.28	11.31	32.71	3.05	30.81	92.56	25.3	3.20633	5.86987	6.64789	3.49953	5.03166	1.60881	4.94533	6.53232	4.66107	Schistosoma mansoni hypothetical protein partial mRNA	gi|1084310544|ref|XM_018790031.1|	hypothetical protein Smp_130490			Smp_130490.1	Uncharacterized protein
TRINITY_GG_674_c28_g1_i1_len_428_path_[406	9.23	54.3	16.05	6.17		5.42	39.37	79.33	16.87	3.20633	5.76288	4.0045	2.62527		2.43829	5.29902	6.30979	4.07639	Schistosoma mansoni strain Puerto Rico chromosome 1, complete genome	gi|353228410|emb|HE601624.1|	acylphosphatase muscle type	F:GO:0003998; F:GO:0016787	F:acylphosphatase activity; F:hydrolase activity
TRINITY_GG_2142_c68_g1_i1_len_428_path_[2654	9.23	12.53	20.06	3.09		2.37	22.26	27.46		3.20633	3.64731	4.32625	1.62761		1.24489	4.47638	4.77926		Schistosoma mansoni mannose-p-dolichol utilization defect 1 (lec35)-related partial mRNA	gi|1084293070|ref|XM_018795311.1|	mannose-p-dolichol utilization defect 1 (lec35)-related	C:GO:0016020; C:GO:0016021; P:GO:0006488	C:membrane; C:integral component of membrane; P:dolichol-linked oligosaccharide biosynthetic process	Smp_155700.1	Mannose-p-dolichol utilization defect 1 (Lec35)-related
TRINITY_GG_894_c3_g1_i1_len_677_path_[2996	9.2	59.99	99.18	8.64		8.17	43.88	108.74	41.92	3.20163	5.90665	6.63198	3.11103		3.03034	5.45549	6.76474	5.38957	Schistosoma mansoni hypothetical protein partial mRNA	gi|1084292629|ref|XM_018795069.1|	hypothetical protein Smp_040270			Smp_040270.1	Uncharacterized protein
TRINITY_GG_947_c12_g1_i1_len_1671_path_[1649	9.19	213.27	266.67	23.56	37.92	20.19	167.65	366.79	68.23	3.20006	7.73654	8.05891	4.55827	5.24489	4.33557	7.38931	8.51881	6.09233	Schistosoma mansoni hypothetical protein partial mRNA	gi|1084291232|ref|XM_018794294.1|	hypothetical protein Smp_083730.1			Smp_083730.1	Uncharacterized protein
TRINITY_GG_2669_c64_g1_i1_len_430_path_[815	9.15	211.31	210.88	40.81		27.57	140.97	340.04	66.93	3.19377	7.72322	7.72028	5.35085		4.78503	7.13924	8.40956	6.06458	Schistosoma mansoni strain Puerto Rico chromosome 5, complete genome	gi|353232596|emb|HE601628.1|	hypotheticial protein	P:GO:0030150; C:GO:0016020; C:GO:0016021; C:GO:0005742	P:protein import into mitochondrial matrix; C:membrane; C:integral component of membrane; C:mitochondrial outer membrane translocase complex
TRINITY_GG_681_c4_g2_i1_len_680_path_[1651	9.14	181.65	1027.96	73.15	39.68	44.52	24.64	82.17	124.97	3.19219	7.50502	10.0056	6.19279	5.31034	5.47638	4.62293	6.36054	6.96544	Schistosoma mansoni egg protein CP391S-like partial mRNA	gi|1084313003|ref|XM_018792632.1|	egg CP391S-	C:GO:0016020; C:GO:0016021	C:membrane; C:integral component of membrane	Smp_179970.1	Egg protein CP391S-like (Fragment)
TRINITY_GG_2135_c3_g1_i1_len_930_path_[1864	9.14	103.9	167.69	15.11	21.56	15.94	84	138.75	61.01	3.19219	6.69905	7.38965	3.91743	4.43029	3.99458	6.39232	7.11634	5.93097	Schistosoma mansoni subfamily T1A non-peptidase homologue (T01 family) partial mRNA	gi|1084292948|ref|XM_018795240.1|	subfamily T1A non-peptidase homologue (T01 family)	C:GO:0005634; C:GO:0005737; C:GO:0005839; P:GO:0006508; C:GO:0019773; F:GO:0004175; F:GO:0004298; C:GO:0000502; F:GO:0008233; P:GO:0051603; F:GO:0016787; P:GO:0006511	C:nucleus; C:cytoplasm; C:proteasome core complex; P:proteolysis; C:proteasome core complex, alpha-subunit complex; F:endopeptidase activity; F:threonine-type endopeptidase activity; C:proteasome complex; F:peptidase activity; P:proteolysis involved in cellular protein catabolic process; F:hydrolase activity; P:ubiquitin-dependent protein catabolic process	Smp_032580.2	Proteasome subunit alpha type (EC 3.4.25.1)
TRINITY_GG_521_c0_g1_i1_len_2682_path_[2660	9.12	117.56	183.33	21.33	48.4	18.45	77.83	168.01	53.07	3.18903	6.87725	7.5183	4.41481	5.59694	4.20555	6.28225	7.3924	5.72982	Schistosoma mansoni heat shock protein 70 (hsp70)-4, putative partial mRNA	gi|1084314669|ref|XM_018792288.1|	heat shock 70 (hsp70)-	F:GO:0000166; F:GO:0005524	F:nucleotide binding; F:ATP binding	Smp_069130.2	Heat shock protein 70 (Hsp70)-4, putative
TRINITY_GG_2523_c5_g1_i1_len_931_path_[1842	9.12	38.23	58.87	6.37		4.17	21.12	58.52	13.85	3.18903	5.25663	5.87946	2.67129		2.06005	4.40054	5.87086	3.79181	Schistosoma mansoni putative bcl7a partial mRNA	gi|1084296728|ref|XM_018799699.1|	putative bcl7a			Smp_136770.1	Putative bcl7a
TRINITY_GG_1454_c2_g1_i1_len_683_path_[661	9.09	259.57	215.57	45.71	48.28	35.08	227.87	480.5	136.66	3.18428	8.01998	7.75201	5.51444	5.59335	5.13258	7.83207	8.90839	7.09445	Schistosoma mansoni Microsomal GST-3 partial mRNA	gi|1084298471|ref|XM_018797274.1|	Microsomal GST-3	C:GO:0005635; F:GO:0004602; C:GO:0016020; C:GO:0016021; P:GO:0098869; C:GO:0005783; F:GO:0004364	C:nuclear envelope; F:glutathione peroxidase activity; C:membrane; C:integral component of membrane; P:cellular oxidant detoxification; C:endoplasmic reticulum; F:glutathione transferase activity	Smp_055210.1	Microsomal GST-3
TRINITY_GG_161_c22_g1_i1_len_683_path_[1321	9.09	47.01	56.83	3.01		6.75	28.91	49.71	4.14	3.18428	5.5549	5.82858	1.58976		2.75489	4.8535	5.63546	2.04963	Schistosoma mansoni strain Puerto Rico chromosome W, complete genome	gi|360043576|emb|HE601631.1|	serine threonine kinase	F:GO:0003677; C:GO:0005669; F:GO:0003712; F:GO:0046982; P:GO:0006366; P:GO:0016310; F:GO:0016301; P:GO:0006357	F:DNA binding; C:transcription factor TFIID complex; F:transcription cofactor activity; F:protein heterodimerization activity; P:transcription from RNA polymerase II promoter; P:phosphorylation; F:kinase activity; P:regulation of transcription from RNA polymerase II promoter	Smp_210960.1	Serine/threonine kinase
TRINITY_GG_2184_c0_g1_i1_len_1186_path_[2376	9.08	64.12	49.73	9.75	16.07	6.95	32.84	57.5	22.72	3.18269	6.0027	5.63604	3.2854	4.0063	2.79701	5.03738	5.84549	4.50589	Schistosoma mansoni putative serine/threonine specific protein phosphatase partial mRNA	gi|1084294136|ref|XM_018795903.1|	serine threonine specific phosphatase	F:GO:0004721; P:GO:0006470; F:GO:0016787	F:phosphoprotein phosphatase activity; P:protein dephosphorylation; F:hydrolase activity	Smp_023150.1	Serine/threonine-protein phosphatase (EC 3.1.3.16)
TRINITY_GG_2764_c9_g2_i1_len_1186_path_[2488	9.08	61.06	65.33	13.74	16.07	11.44	41.8	103.95	16.52	3.18269	5.93216	6.02967	3.78031	4.0063	3.51602	5.38543	6.69975	4.04614	Schistosoma mansoni synaptic glycoprotein sc2 related partial mRNA	gi|1084309936|ref|XM_018790479.1|	synaptic glyco sc2 related	F:GO:0016627; C:GO:0005737; P:GO:0006629; C:GO:0016020; C:GO:0016021; P:GO:0055114	F:oxidoreductase activity, acting on the CH-CH group of donors; C:cytoplasm; P:lipid metabolic process; C:membrane; C:integral component of membrane; P:oxidation-reduction process	Smp_081820.3	Synaptic glycoprotein sc2 related
TRINITY_GG_2281_c3_g1_i2_len_1048_path_[2172	9.06	543.51	462.19	62.44	47.09	27.02	509.73	647.8	133.06	3.17951	9.08616	8.85234	5.9644	5.55735	4.75596	8.99359	9.3394	7.05593	Schistosoma mansoni strain Puerto Rico chromosome 2, complete genome	gi|353230524|emb|HE601625.1|	TPA_exp: pol poly			Smp_107700.1	Uncharacterized protein
TRINITY_GG_1803_c9_g1_i1_len_1946_path_[4044	9.05	105.9	147.98	17.19	22.87	11.6	66.66	160.63	28.21	3.17792	6.72656	7.20926	4.1035	4.51538	3.53605	6.05875	7.3276	4.81813	Schistosoma mansoni hypothetical protein partial mRNA	gi|1084308149|ref|XM_018791238.1|	hypothetical protein Smp_105680.1	C:GO:0005789; F:GO:0004579; C:GO:0008250; F:GO:0016757; C:GO:0016020; C:GO:0016021; P:GO:0006486; C:GO:0005783; P:GO:0018279; F:GO:0016740	C:endoplasmic reticulum membrane; F:dolichyl-diphosphooligosaccharide-protein glycotransferase activity; C:oligosaccharyltransferase complex; F:transferase activity, transferring glycosyl groups; C:membrane; C:integral component of membrane; P:protein glycosylation; C:endoplasmic reticulum; P:protein N-linked glycosylation via asparagine; F:transferase activity	Smp_105680.1	Dolichyl-diphosphooligosaccharide--protein glycosyltransferase subunit 1 (EC 2.4.99.18)
TRINITY_GG_332_c23_g1_i1_len_687_path_[665	9.02	143.96	139.98	10.46	47.9	16.99	75.92	92.65	53.41	3.17313	7.16952	7.12908	3.38681	5.58195	4.08661	6.24641	6.53372	5.73904	Schistosoma mansoni putative dna-directed RNA polymerase II partial mRNA	gi|1084301722|ref|XM_018800105.1|	dna-directed RNA polymerase II	P:GO:0006383; P:GO:0006351; P:GO:0006360; P:GO:0006366; C:GO:0005666; C:GO:0005665; F:GO:0003677; F:GO:0001056; C:GO:0005634; C:GO:0005736; F:GO:0001055; F:GO:0003899; F:GO:0001054	P:transcription from RNA polymerase III promoter; P:transcription, DNA-templated; P:transcription from RNA polymerase I promoter; P:transcription from RNA polymerase II promoter; C:DNA-directed RNA polymerase III complex; C:DNA-directed RNA polymerase II, core complex; F:DNA binding; F:RNA polymerase III activity; C:nucleus; C:DNA-directed RNA polymerase I complex; F:RNA polymerase II activity; F…	Smp_126370.1	Putative dna-directed RNA polymerase II
TRINITY_GG_289_c0_g1_i1_len_687_path_[1369	9.02	119.63	77.76	14.95	15.97	10.29	56.52	177.83	41.09	3.17313	6.90244	6.28096	3.90207	3.99729	3.36317	5.82069	7.47435	5.36072	Schistosoma mansoni hypothetical protein partial mRNA	gi|1084305979|ref|XM_018790343.1|	hypothetical protein Smp_077070	F:GO:0003743; P:GO:0006413	F:translation initiation factor activity; P:translational initiation	Smp_077070.1	Uncharacterized protein
TRINITY_GG_135_c0_g1_i1_len_940_path_[918	9.02	82.29	73.68	13.58	10.64	9.76	48.5	140.25	46.52	3.17313	6.36265	6.2032	3.76341	3.41143	3.28688	5.59991	7.13186	5.53978	Schistosoma mansoni hypothetical protein partial mRNA	gi|1084304746|ref|XM_018789811.1|	hypothetical protein Smp_038980.1			Smp_038980.1	Uncharacterized protein
TRINITY_GG_1572_c0_g1_i1_len_434_path_[412	9.01	424.03	246.66	44.17	31.94	34.08	367.87	832.3	436.42	3.17153	8.72802	7.94638	5.46499	4.99729	5.09085	8.52305	9.70096	8.76957	Schistosoma mansoni hypothetical protein partial mRNA	gi|1084297803|ref|XM_018796903.1|	hypothetical protein Smp_053700	F:GO:0008121; C:GO:0016020; C:GO:0016021; P:GO:1902600	F:ubiquinol-cytochrome-c reductase activity; C:membrane; C:integral component of membrane; P:hydrogen ion transmembrane transport	Smp_053700.1	Uncharacterized protein
TRINITY_GG_1371_c12_g1_i1_len_434_path_[412	9.01	4.08	3.92	3.01		0.33	1.67	1.99		3.17153	2.02857	1.97085	1.58976		-1.59946	0.739848	0.992768		Schistosoma mansoni hypothetical protein partial mRNA	gi|1084301074|ref|XM_018798714.1|	hypothetical protein Smp_144820	F:GO:0046872	F:metal ion binding	Smp_144820.1	Uncharacterized protein
TRINITY_GG_1458_c0_g1_i1_len_1450_path_[2904	8.99	252.11	280.08	33.61	38.17	20.56	503.36	574.62	1200.34	3.16832	7.97791	8.1297	5.07082	5.25437	4.36177	8.97545	9.16646	10.2292	Schistosoma mansoni fructose 1,6 bisphosphate aldolase mRNA, complete cds	gi|605646|gb|L38658.1|SCMALDO	fructose 1,6-bisphosphate aldolase	F:GO:0003824; P:GO:0006096; F:GO:0016829; F:GO:0004332	F:catalytic activity; P:glycolytic process; F:lyase activity; F:fructose-bisphosphate aldolase activity	Smp_042160.2	Fructose-bisphosphate aldolase (EC 4.1.2.13)
TRINITY_GG_258_c0_g2_i1_len_435_path_[4734	8.97	73.1	19.5	8		1.32	18.32	67.27	8.2	3.16511	6.1918	4.2854	3		0.400538	4.19535	6.07189	3.03562	Schistosoma mansoni strain Puerto Rico chromosome W, complete genome	gi|360043576|emb|HE601631.1|	hypothetical protein MS3_03915	F:GO:0003677; P:GO:0000723; F:GO:0043047; C:GO:0000784	F:DNA binding; P:telomere maintenance; F:single-stranded telomeric DNA binding; C:nuclear chromosome, telomeric region
TRINITY_GG_2737_c2_g1_i1_len_947_path_[1849	8.93	207.94	343.27	35.63	31.63	26.86	29.85	161.62	143.7	3.15866	7.70002	8.4232	5.15502	4.98322	4.74739	4.89966	7.33646	7.16692	Schistosoma mansoni cd63 antigen-like partial mRNA	gi|1084294674|ref|XM_018796202.1|	cd63 antigen-like	C:GO:0005887; C:GO:0016020; C:GO:0016021; P:GO:0007166	C:integral component of plasma membrane; C:membrane; C:integral component of membrane; P:cell surface receptor signaling pathway	Smp_173150.1	Tetraspanin
TRINITY_GG_134_c3_g12_i1_len_948_path_[6798	8.92	5.42	2.56	6.52		38.21	53.68	1.65	162.22	3.15704	2.43829	1.35614	2.70487		5.25588	5.74631	0.722466	7.34181	Trypanosoma cruzi cruzi strain Sylvio X10/cl1 chromosome TcI25 sequence	gi|1031970241|gb|CP015675.1|	hypothetical protein OXYTRI_14248 (macronuclear)
TRINITY_GG_1265_c11_g1_i1_len_1462_path_[5648	8.9	36.7	76.43	7.25	18.91	4.99	25.12	57.53	3.24	3.15381	5.19771	6.25607	2.85798	4.24108	2.31904	4.65076	5.84624	1.69599	Schistosoma mansoni oligosaccharyl transferase, putative partial mRNA	gi|1084311166|ref|XM_018799997.1|	oligosaccharyl transferase, putative	C:GO:0008250; F:GO:0004579; C:GO:0016020; C:GO:0016021; P:GO:0006486; P:GO:0018279; F:GO:0016740; P:GO:0043687; F:GO:0004576	C:oligosaccharyltransferase complex; F:dolichyl-diphosphooligosaccharide-protein glycotransferase activity; C:membrane; C:integral component of membrane; P:protein glycosylation; P:protein N-linked glycosylation via asparagine; F:transferase activity; P:post-translational protein modification; F:oligosaccharyl transferase activity	Smp_158600.1	Oligosaccharyl transferase, putative
TRINITY_GG_668_c109_g1_i1_len_951_path_[1856	8.89	103.71	146.53	17.31	31.46	11.97	125.09	228.01	121.37	3.15218	6.69641	7.19505	4.11353	4.97545	3.58135	6.96682	7.83295	6.92327	Schistosoma mansoni putative rho2 GTPase partial mRNA	gi|1084292068|ref|XM_018794758.1|
TRINITY_GG_1785_c2_g1_i1_len_951_path_[1887	8.89	71.8	67.53	7.84		5.13	31.69	62.25	26.97	3.15218	6.16591	6.07746	2.97085		2.35896	4.98596	5.96	4.75328	Schistosoma mansoni putative clathrin light chain partial mRNA	gi|1084300432|ref|XM_018798359.1|	clathrin light chain	P:GO:0072583; F:GO:0032050; P:GO:0016192; C:GO:0030130; F:GO:0005198; C:GO:0030132; C:GO:0030125; P:GO:0006886	P:clathrin-dependent endocytosis; F:clathrin heavy chain binding; P:vesicle-mediated transport; C:clathrin coat of trans-Golgi network vesicle; F:structural molecule activity; C:clathrin coat of coated pit; C:clathrin vesicle coat; P:intracellular protein transport	Smp_051080.1	Clathrin light chain
TRINITY_GG_438_c5_g1_i1_len_1980_path_[3964	8.88	54.5	90.26	9.75	13.46	6.42	47.26	76.62	13.84	3.15056	5.76818	6.49601	3.2854	3.75061	2.68257	5.56255	6.25965	3.79077	Schistosoma mansoni putative wd40 protein partial mRNA	gi|1084303821|ref|XM_018789432.1|	WD repeat 53			Smp_132090.1	Putative wd40 protein
TRINITY_GG_593_c2_g2_i1_len_695_path_[1373	8.88	19.96	13.4	4.9		2.73	8.31	26.97	8.09	3.15056	4.31904	3.74416	2.29278		1.4489	3.05485	4.75328	3.01614	Schistosoma mansoni rab11, putative partial mRNA	gi|1084312760|ref|XM_018793499.1|	rab11, putative	F:GO:0005525; P:GO:0007264; C:GO:0005622	F:GTP binding; P:small GTPase mediated signal transduction; C:intracellular	Smp_104310.1	Rab11, putative
TRINITY_GG_198_c9_g2_i1_len_438_path_[4014	8.87	40.13	57.8	8.89		6.84	6.59	26.4	8.11	3.14893	5.32661	5.853	3.15218		2.774	2.72028	4.72247	3.0197	Schistosoma mansoni putative dead box ATP-dependent RNA helicase partial mRNA	gi|1084303894|ref|XM_018789467.1|	dead box ATP-dependent RNA helicase	F:GO:0000166; F:GO:0003676; F:GO:0005524; C:GO:0005634; F:GO:0003723; P:GO:0010501; F:GO:0004386; F:GO:0004004; F:GO:0016787	F:nucleotide binding; F:nucleic acid binding; F:ATP binding; C:nucleus; F:RNA binding; P:RNA secondary structure unwinding; F:helicase activity; F:ATP-dependent RNA helicase activity; F:hydrolase activity	Smp_157800.1	Putative dead box ATP-dependent RNA helicase
TRINITY_GG_1668_c1_g1_i1_len_1212_path_[1190	8.85	68.45	118.79	14.13	7.83	5.74	16.63	57.03	20.13	3.14568	6.09698	6.89227	3.82069	2.96901	2.52105	4.05572	5.83365	4.33128	Schistosoma mansoni hypothetical protein partial mRNA	gi|1084299926|ref|XM_018798079.1|	hypothetical protein MS3_07422	C:GO:0016020; C:GO:0016021; P:GO:0006810	C:membrane; C:integral component of membrane; P:transport	Smp_141760.1	Uncharacterized protein
TRINITY_GG_1574_c8_g1_i1_len_1472_path_[2948	8.84	215.34	262.4	35.95	31.26	39.26	141.9	327.68	59.48	3.14405	7.75047	8.03562	5.16792	4.96625	5.29499	7.14873	8.35614	5.89433	Schistosoma mansoni strain Puerto Rico chromosome 4, complete genome	gi|353231633|emb|HE601627.1|	Heterogeneous nuclear ribonucleo s A2 B1	F:GO:0000166; F:GO:0003676; C:GO:0030529; C:GO:0019013	F:nucleotide binding; F:nucleic acid binding; C:intracellular ribonucleoprotein complex; C:viral nucleocapsid	Smp_043100.1	Putative heterogeneous nuclear ribonucleoprotein
TRINITY_GG_655_c41_g1_i1_len_440_path_[835	8.8	143.35	91.76	14.71		12.92	150.34	173.7	56.3	3.1375	7.1634	6.51979	3.87873		3.69153	7.23209	7.44045	5.81506	Schistosoma mansoni hypothetical protein partial mRNA	gi|1084291766|ref|XM_018794589.1|	hypothetical protein Smp_088420			Smp_088420.1	Uncharacterized protein
TRINITY_GG_2255_c0_g1_i1_len_1478_path_[2960	8.79	44.13	76.24	9.67		8.66	20.84	78.23	19.2	3.13586	5.46369	6.25248	3.27352		3.11437	4.38128	6.28965	4.26303	Schistosoma mansoni putative tryptophanyl-tRNA synthetase partial mRNA	gi|1084294032|ref|XM_018795846.1|	tryptophanyl-tRNA synthetase	F:GO:0000166; P:GO:0006418; F:GO:0005524; F:GO:0004812; C:GO:0005737; P:GO:0006436; F:GO:0016874; F:GO:0004830; P:GO:0006412	F:nucleotide binding; P:tRNA aminoacylation for protein translation; F:ATP binding; F:aminoacyl-tRNA ligase activity; C:cytoplasm; P:tryptophanyl-tRNA aminoacylation; F:ligase activity; F:tryptophan-tRNA ligase activity; P:translation	Smp_082860.1	Putative tryptophanyl-tRNA synthetase (EC 6.1.1.2)
TRINITY_GG_969_c17_g1_i1_len_701_path_[679	8.77	96.66	90.79	21.81	31.07	10.01	39.41	153.18	31.98	3.13258	6.59485	6.50446	4.44692	4.95745	3.32337	5.30049	7.25908	4.9991	Schistosoma mansoni putative prefoldin subunit partial mRNA	gi|1084289286|ref|XM_018793212.1|	prefoldin subunit	C:GO:0016272; F:GO:0051082; P:GO:0006457	C:prefoldin complex; F:unfolded protein binding; P:protein folding	Smp_073540.1	Putative prefoldin subunit
TRINITY_GG_2272_c6_g2_i1_len_441_path_[4711	8.77	43.63	26.66	1.95		2.57	22.79	46.4	8.01	3.13258	5.44725	4.7366	0.963474		1.36177	4.51033	5.53605	3.0018	Schistosoma mansoni putative hypoxia associated factor partial mRNA	gi|1084293650|ref|XM_018795633.1|	U4 tri-snRNP-associated 1	P:GO:0000398	P:mRNA splicing, via spliceosome	Smp_176840.1	Putative hypoxia associated factor
TRINITY_GG_2541_c4_g1_i1_len_701_path_[2180	8.77	41.43	62.42	6.3		6.2	36.95	91.13	19.99	3.13258	5.3726	5.96394	2.65535		2.63227	5.2075	6.50985	4.32121	Schistosoma mansoni putative u3 small nucleolar ribonucleoprotein protein MPP10 partial mRNA	gi|1084296610|ref|XM_018799634.1|	u3 small nucleolar ribonucleo MPP10	C:GO:0032040; C:GO:0005634; C:GO:0030529; P:GO:0030490; C:GO:0034457; C:GO:0019013; P:GO:0006364; C:GO:0005732	C:small-subunit processome; C:nucleus; C:intracellular ribonucleoprotein complex; P:maturation of SSU-rRNA; C:Mpp10 complex; C:viral nucleocapsid; P:rRNA processing; C:small nucleolar ribonucleoprotein complex	Smp_023660.1	Putative u3 small nucleolar ribonucleoprotein protein MPP10
TRINITY_GG_1389_c1_g1_i1_len_703_path_[1410	8.74	393.02	312.76	47.32	30.95	37.21	350.9	744.15	266.81	3.12763	8.61846	8.28891	5.56438	4.95187	5.21762	8.45492	9.53945	8.05967	Schistosoma mansoni hypothetical protein partial mRNA	gi|1084308481|ref|XM_018791170.1|	hypothetical protein Smp_148800	F:GO:0004129; P:GO:1902600; P:GO:0006123; C:GO:0005751; C:GO:0005743	F:cytochrome-c oxidase activity; P:hydrogen ion transmembrane transport; P:mitochondrial electron transport, cytochrome c to oxygen; C:mitochondrial respiratory chain complex IV; C:mitochondrial inner membrane	Smp_148800.1	Uncharacterized protein
TRINITY_GG_1399_c0_g1_i1_len_442_path_[839	8.73	549.22	478.03	75.88		58.97	338.98	1037.15	183.57	3.12598	9.10124	8.90096	6.24565		5.88191	8.40506	10.0184	7.52019	Schistosoma mansoni ubiquitin-like protein sumo/smt3-related partial mRNA	gi|1084297254|ref|XM_018796599.1|	ubiquitin sumo smt3-related	C:GO:0005634; P:GO:0016925; F:GO:0031386	C:nucleus; P:protein sumoylation; F:protein tag	Smp_045510.1	Small ubiquitin-related modifier (SUMO)
TRINITY_GG_1693_c12_g1_i1_len_966_path_[1887	8.72	122.58	169.96	22.74	10.29	17.3	85.62	225.91	37.04	3.12433	6.93758	7.40905	4.50716	3.36317	4.1127	6.41988	7.8196	5.21101	Schistosoma mansoni putative casein kinase II beta subunit partial mRNA	gi|1084300202|ref|XM_018798232.1|	Casein kinase II subunit beta	C:GO:0005956; P:GO:0045859; P:GO:0016310; F:GO:0019887; F:GO:0016301	C:protein kinase CK2 complex; P:regulation of protein kinase activity; P:phosphorylation; F:protein kinase regulator activity; F:kinase activity	Smp_025010.1	Casein kinase II subunit beta (CK II beta)
TRINITY_GG_676_c9_g1_i1_len_1753_path_[1731	8.71	175.47	326.17	45.3	30.81	29.97	67.45	195.12	40.91	3.12267	7.45508	8.34948	5.50144	4.94533	4.90545	6.07575	7.60822	5.35438	Schistosoma mansoni putative chaperonin containing t-complex protein 1, zeta subunit, tcpz partial mRNA	gi|1084290856|ref|XM_018794084.1|	chaperonin containing t-complex zeta tcpz	F:GO:0000166; F:GO:0005524; C:GO:0005737; F:GO:0051082; P:GO:0006457	F:nucleotide binding; F:ATP binding; C:cytoplasm; F:unfolded protein binding; P:protein folding	Smp_004990.1	Putative chaperonin containing t-complex protein 1, zeta subunit, tcpz
TRINITY_GG_2621_c32_g1_i1_len_443_path_[421	8.7	23.62	7.56	0.97		2.55	4.85	16.31	15.9	3.12102	4.56194	2.91839	-0.0439433		1.3505	2.27798	4.02768	3.99095	Schistosoma mansoni putative origin recognition complex subunit partial mRNA	gi|1084296052|ref|XM_018799324.1|	origin recognition complex subunit	C:GO:0000808; C:GO:0005634; P:GO:0006260	C:origin recognition complex; C:nucleus; P:DNA replication	Smp_052390.1	Putative origin recognition complex subunit
TRINITY_GG_1015_c0_g1_i1_len_707_path_[1419	8.67	91.65	52.35	7.67		6.91	42.21	137.06	35.57	3.11603	6.51806	5.71012	2.93923		2.78869	5.39951	7.09866	5.15259	Schistosoma mansoni strain Puerto Rico chromosome 1, complete genome	gi|353228410|emb|HE601624.1|	hypothetical protein Smp_196480	C:GO:0016020; C:GO:0016021	C:membrane; C:integral component of membrane	Smp_196480.1	Uncharacterized protein
TRINITY_GG_1171_c2_g1_i1_len_973_path_[2217	8.64	174.14	75.08	6.89	10.2	11.86	104.68	367.96	107.97	3.11103	7.4441	6.23036	2.7845	3.3505	3.56803	6.70984	8.52341	6.75449	Schistosoma mansoni aspartyl-tRNA synthetase, putative partial mRNA	gi|1084313974|ref|XM_018792496.1|	aspartyl-tRNA synthetase, putative, partial	F:GO:0000166; F:GO:0003676; P:GO:0006418; F:GO:0005524; F:GO:0004812; C:GO:0005737; F:GO:0004815; F:GO:0016874; P:GO:0006412	F:nucleotide binding; F:nucleic acid binding; P:tRNA aminoacylation for protein translation; F:ATP binding; F:aminoacyl-tRNA ligase activity; C:cytoplasm; F:aspartate-tRNA ligase activity; F:ligase activity; P:translation	Smp_199340.1	Aspartyl-tRNA synthetase, putative (EC 6.1.1.12) (Fragment)
TRINITY_GG_918_c3_g1_i1_len_975_path_[1905	8.62	88.96	98.84	15.51	20.34	15.65	48.53	145.83	23.54	3.10769	6.47508	6.62702	3.95513	4.34625	3.96809	5.6008	7.18814	4.55704	Schistosoma mansoni uncharacterized protein partial mRNA	gi|1084289150|ref|XM_018793136.1|	hypothetical protein T265_01087	F:GO:0000166; F:GO:0016876; P:GO:0006418; F:GO:0005524; F:GO:0004812; C:GO:0005737; F:GO:0004829; P:GO:0043039; P:GO:0006435	F:nucleotide binding; F:ligase activity, forming aminoacyl-tRNA and related compounds; P:tRNA aminoacylation for protein translation; F:ATP binding; F:aminoacyl-tRNA ligase activity; C:cytoplasm; F:threonine-tRNA ligase activity; P:tRNA aminoacylation; P:threonyl-tRNA aminoacylation	Smp_200330.1	Uncharacterized protein Smp_200330
TRINITY_GG_383_c6_g1_i1_len_710_path_[1377	8.62	29.08	39.04	1.43		3.28	39.55	46.22	23.58	3.10769	4.86196	5.28688	0.516015		1.7137	5.30561	5.53045	4.55949	Schistosoma mansoni hypothetical protein partial mRNA	gi|1084301981|ref|XM_018788549.1|	hypothetical protein Smp_036550.1	C:GO:0032040; P:GO:0000462; C:GO:0005730	C:small-subunit processome; P:maturation of SSU-rRNA from tricistronic rRNA transcript (SSU-rRNA, 5.8S rRNA, LSU-rRNA); C:nucleolus	Smp_036550.1	Uncharacterized protein
TRINITY_GG_2490_c2_g1_i1_len_446_path_[1166	8.6	19.46		0.96		0.95	9.59	12.33	7.86	3.10434	4.28244		-0.0588937		-0.0740006	3.26153	3.6241	2.97453	Schistosoma mansoni strain Puerto Rico chromosome 3, complete genome	gi|360042640|emb|HE601626.1|
TRINITY_GG_911_c25_g22_i1_len_1222_path_[4648	8.58	95.32	101.78	11.73	7.76	9.67	501.71	150.19	95.16	3.10098	6.57471	6.66931	3.55213	2.95606	3.27352	8.97071	7.23064	6.57228	Schistosoma mansoni strain Puerto Rico complete mitochondrial genome	gi|349583592|emb|HE601612.1|	NADH dehydrogenase subunit 1	F:GO:0016491; C:GO:0005739; C:GO:0016020; C:GO:0016021; F:GO:0008137; P:GO:0055114; C:GO:0005743	F:oxidoreductase activity; C:mitochondrion; C:membrane; C:integral component of membrane; F:NADH dehydrogenase (ubiquinone) activity; P:oxidation-reduction process; C:mitochondrial inner membrane	Smp_900110.1	NADH-ubiquinone oxidoreductase chain 1 (EC 1.6.5.3)
TRINITY_GG_341_c1_g1_i1_len_980_path_[958	8.57	111.46	133.82	9.12	20.21	14.73	106.64	139.24	20.79	3.0993	6.80038	7.06415	3.18903	4.337	3.88069	6.7366	7.12143	4.37782	Schistosoma mansoni hypothetical protein partial mRNA	gi|1084301798|ref|XM_018800147.1|	hypothetical protein Smp_022850.1	F:GO:0003735; C:GO:0005763	F:structural constituent of ribosome; C:mitochondrial small ribosomal subunit	Smp_022850.1	Uncharacterized protein
TRINITY_GG_2681_c0_g3_i1_len_447_path_[1590	8.57	85.28	63.27	11.45		9.43	19.1	71.82	15.66	3.0993	6.41414	5.98345	3.51728		3.23726	4.2555	6.16631	3.96901	Schistosoma rodhaini genome assembly S_rodhaini_Burundi ,scaffold SROB_scaffold0002164	gi|689517954|emb|LL959142.1|	Augmenter of liver regeneration	F:GO:0016491; P:GO:0055114; F:GO:0016972	F:oxidoreductase activity; P:oxidation-reduction process; F:thiol oxidase activity
TRINITY_GG_2890_c0_g1_i1_len_980_path_[2016	8.57	61.5	34.37	7.24		3.3	55.73	101.03	31.19	3.0993	5.94251	5.10308	2.85599		1.72247	5.80038	6.65864	4.96301	Schistosoma mansoni ribonuclease pH related partial mRNA	gi|1084313274|ref|XM_018791743.1|	hypothetical protein MS3_04637			Smp_056900.1	Ribonuclease pH related
TRINITY_GG_1921_c0_g1_i1_len_448_path_[426	8.54	11.59	7.42		90.81	3.13	9.52	48.96	31.21	3.09424	3.53481	2.89142		6.50478	1.64616	3.25096	5.61353	4.96394	Schistosoma rodhaini genome assembly S_rodhaini_Burundi ,scaffold SROB_scaffold0012013	gi|686670789|emb|LL969023.1|	hypothetical protein MS3_11119, partial	P:GO:0006508; F:GO:0004252	P:proteolysis; F:serine-type endopeptidase activity
TRINITY_GG_702_c82_g1_i1_len_449_path_[853	8.51	438.58	317.66	48.3		35.87	278.14	497.16	202.09	3.08916	8.7767	8.31134	5.59395		5.16471	8.11967	8.95757	7.65885	Schistosoma mansoni putative stress associated endoplasmic reticulum protein (serp1/ramp4) partial mRNA	gi|1084288842|ref|XM_018792966.1|	SJCHGC02042 protein	C:GO:0016020; C:GO:0016021; C:GO:0005783	C:membrane; C:integral component of membrane; C:endoplasmic reticulum	Smp_089570.1	Putative stress associated endoplasmic reticulum protein (Serp1/ramp4)
TRINITY_GG_95_c0_g2_i1_len_985_path_[1959	8.51	98.03	117.12	20.32	10.04	12.69	54.32	122.06	36.16	3.08916	6.61515	6.87184	4.34483	3.32769	3.66562	5.76341	6.93145	5.17632	Schistosoma haematobium Eukaryotic translation initiation factor 6 mRNA	gi|844859558|ref|XM_012942192.1|	Eukaryotic translation initiation factor 6	F:GO:0003743; C:GO:0005634; C:GO:0005737; P:GO:0042273; F:GO:0043022; F:GO:0043023; P:GO:0042254; P:GO:0042256; C:GO:0005730; P:GO:0006413; P:GO:0006412	F:translation initiation factor activity; C:nucleus; C:cytoplasm; P:ribosomal large subunit biogenesis; F:ribosome binding; F:ribosomal large subunit binding; P:ribosome biogenesis; P:mature ribosome assembly; C:nucleolus; P:translational initiation; P:translation	Smp_198420.1	Eukaryotic translation initiation factor 6 (eIF-6)
TRINITY_GG_755_c6_g1_i1_len_718_path_[1391	8.5	82.13	65.92	11.26		8.92	51.69	123.93	23.22	3.08746	6.35984	6.04264	3.49313		3.15704	5.69181	6.95338	4.5373	Schistosoma mansoni putative zeta-coat protein partial mRNA	gi|1084289702|ref|XM_018793443.1|	putative zeta-coat protein	C:GO:0030117; P:GO:0016192; P:GO:0015031; P:GO:0006886; P:GO:0006810	C:membrane coat; P:vesicle-mediated transport; P:protein transport; P:intracellular protein transport; P:transport	Smp_020220.1	Putative zeta-coat protein
TRINITY_GG_2142_c65_g1_i1_len_988_path_[2242	8.48	333.59	407.18	58.56	120.08	60.15	218.07	529.25	84.92	3.08406	8.38193	8.66952	5.87184	6.90785	5.91049	7.76865	9.04781	6.40803	Schistosoma mansoni putative chromobox protein partial mRNA	gi|1084293074|ref|XM_018795313.1|	putative chromobox protein	C:GO:0005634	C:nucleus	Smp_179650.1	Putative chromobox protein
TRINITY_GG_638_c0_g1_i1_len_451_path_[429	8.44	160.37	157.64	37.6	59.87	20.43	76.87	224.4	77.15	3.07724	7.32526	7.30049	5.23266	5.90376	4.35262	6.26435	7.80993	6.26959	Schistosoma mansoni strain Puerto Rico chromosome 1, complete genome	gi|353228410|emb|HE601624.1|	Barrier-to-autointegration factor, partial	F:GO:0003677	F:DNA binding	Smp_012800.1	Uncharacterized protein
TRINITY_GG_1213_c10_g1_i1_len_451_path_[857	8.44		3.67			0.62				3.07724		1.87578			-0.68966				Schistosoma mansoni hypothetical protein partial mRNA	gi|1084311605|ref|XM_018798120.1|	hypothetical protein Smp_080620			Smp_080620.1	Uncharacterized protein
TRINITY_GG_1275_c0_g1_i1_len_993_path_[2038	8.43	496.66	629.33	62.84	49.72	64.64	380.2	945.42	145.77	3.07553	8.95611	9.29767	5.97361	5.63575	6.01436	8.57061	9.88481	7.18755	Schistosoma mansoni voltage-dependent anion-selective channel,putative partial mRNA	gi|1084314299|ref|XM_018790388.1|	voltage-dependent anion-selective channel,	P:GO:0055085; C:GO:0005741	P:transmembrane transport; C:mitochondrial outer membrane	Smp_091240.1	Voltage-dependent anion-selective channel,putative
TRINITY_GG_80_c22_g1_i1_len_729_path_[707	8.33	172.16	197.35	24.83	14.74	25.02	107.56	276.02	34.14	3.05832	7.42761	7.62461	4.63401	3.88166	4.64501	6.749	8.10863	5.09339	Schistosoma mansoni proteasome subunit beta 2 (T01 family) partial mRNA	gi|1084304898|ref|XM_018789876.1|	proteasome subunit beta 2 (T01 family)	C:GO:0005839; C:GO:0000502; F:GO:0004298; P:GO:0051603; F:GO:0016787	C:proteasome core complex; C:proteasome complex; F:threonine-type endopeptidase activity; P:proteolysis involved in cellular protein catabolic process; F:hydrolase activity	Smp_074500.2	Proteasome subunit beta 2 (T01 family) (EC 3.4.25.1)
TRINITY_GG_1460_c0_g2_i1_len_455_path_[1959	8.32	124.15	122.81	15.74		10.37	49.48	190.87	30.41	3.05658	6.95594	6.94028	3.97636		3.37434	5.62877	7.57645	4.92647	Schistosoma mansoni putative microsomal signal peptidase 23 kD subunit (spc22/23) partial mRNA	gi|1084298419|ref|XM_018797245.1|	microsomal signal peptidase 23 kD subunit (spc22 23)	C:GO:0016021; P:GO:0006465; F:GO:0008233; C:GO:0005787	C:integral component of membrane; P:signal peptide processing; F:peptidase activity; C:signal peptidase complex	Smp_175420.1	Putative microsomal signal peptidase 23 kD subunit (Spc22/23)
TRINITY_GG_538_c1_g1_i1_len_1556_path_[3078	8.3	112.23	192.93	16.6	17.61	22.42	50.87	67.56	18.11	3.05311	6.81031	7.59193	4.05311	4.13832	4.48671	5.66874	6.0781	4.17871	Schistosoma mansoni adenosylhomocysteinase,putative partial mRNA	gi|1084308772|ref|XM_018791001.1|	adenosylhomocysteinase,putative	P:GO:0033353; C:GO:0005829; F:GO:0004013; P:GO:0006730; F:GO:0016787	P:S-adenosylmethionine cycle; C:cytosol; F:adenosylhomocysteinase activity; P:one-carbon metabolic process; F:hydrolase activity	Smp_028440.1	Adenosylhomocysteinase (EC 3.3.1.1)
TRINITY_GG_1736_c1_g1_i1_len_732_path_[1472	8.28	72.58	33.9	7.32	14.66	5.4	58.92	110.27	30.18	3.04963	6.1815	5.08321	2.87184	3.87381	2.43296	5.88069	6.7849	4.91552	Schistosoma mansoni hypothetical protein partial mRNA	gi|1084300512|ref|XM_018798404.1|	hypothetical protein Smp_154230.1	P:GO:0009966	P:regulation of signal transduction	Smp_154230.1	Uncharacterized protein
TRINITY_GG_2524_c50_g1_i1_len_1565_path_[1543	8.24	94.51	95.48	12.14	11.67	7.94	68.52	122.75	44.98	3.04264	6.5624	6.57713	3.6017	3.54473	2.98914	6.09845	6.93958	5.49121	Schistosoma mansoni putative septin partial mRNA	gi|1084296414|ref|XM_018799525.1|	A Chain Gtpase Domain Of Septin 10 From Schistosoma Mansoni In Complex With Gdp	F:GO:0000166; F:GO:0005525	F:nucleotide binding; F:GTP binding	Smp_029890.1	Putative septin (Septin-10)
TRINITY_GG_2785_c1_g1_i1_len_735_path_[713	8.23	85.14	113.57	20.47	29.16	15.8	55.52	167.47	26.26	3.04089	6.41177	6.82744	4.35544	4.86592	3.98185	5.79494	7.38776	4.7148	Schistosoma mansoni cleavage and polyadenylation specificity factor,putative partial mRNA	gi|1084314472|ref|XM_018792341.1|	cleavage and polyadenylation specificity factor,	F:GO:0008270; C:GO:0005685; P:GO:0000387; P:GO:0000398; C:GO:0000243; F:GO:0003676; C:GO:0071010; C:GO:0005634; P:GO:0000395; F:GO:0003723; C:GO:0030529; F:GO:0030627; F:GO:0046872; F:GO:0030619; F:GO:0003729; C:GO:0071004	F:zinc ion binding; C:U1 snRNP; P:spliceosomal snRNP assembly; P:mRNA splicing, via spliceosome; C:commitment complex; F:nucleic acid binding; C:prespliceosome; C:nucleus; P:mRNA 5'-splice site recognition; F:RNA binding; C:intracellular ribonucleoprotein complex; F:pre-mRNA 5'-splice site binding; F:metal ion binding; F:U1 snRNA binding; F:mRNA binding; C:U2-type prespliceosome	Smp_091300.1	U1 small nuclear ribonucleoprotein C (U1 snRNP C) (U1-C) (U1C)
TRINITY_GG_969_c7_g1_i1_len_1013_path_[2233	8.23	68.89	50.69	10.88		7.81	50.96	124.32	12.48	3.04089	6.10622	5.66363	3.44361		2.96532	5.67129	6.95791	3.64155	Schistosoma mansoni hypothetical protein partial mRNA	gi|1084289282|ref|XM_018793210.1|	hypothetical protein Smp_161960	C:GO:0005634	C:nucleus	Smp_161960.1	Uncharacterized protein
TRINITY_GG_1671_c66_g1_i1_len_1847_path_[3649	8.22	199.28	311.84	36.27	24.22	31.18	227.29	410.51	145.7	3.03914	7.63865	8.28466	5.1807	4.59813	4.96255	7.82839	8.68127	7.18686	Schistosoma mansoni putative atp synthase alpha subunit mitochondrial partial mRNA	gi|1084299702|ref|XM_018797955.1|	atp synthase alpha subunit mitochondrial	P:GO:0015992; P:GO:0015991; F:GO:0046961; P:GO:0006754; P:GO:0006810; F:GO:0046933; F:GO:0000166; C:GO:0045261; F:GO:0005524; P:GO:0006811; P:GO:0046034; C:GO:0033178; P:GO:0015986; F:GO:0016820; F:GO:0016787	P:proton transport; P:ATP hydrolysis coupled proton transport; F:proton-transporting ATPase activity, rotational mechanism; P:ATP biosynthetic process; P:transport; F:proton-transporting ATP synthase activity, rotational mechanism; F:nucleotide binding; C:proton-transporting ATP synthase complex, catalytic core F(1); F:ATP binding; P:ion transport; P:ATP metabolic process; C:proton-transporting t…	Smp_002880.1	ATP synthase subunit alpha
TRINITY_GG_2587_c4_g1_i1_len_737_path_[1429	8.21	143.85	109.62	13.14	29.06	17.97	71.45	217.65	41.12	3.03738	7.16842	6.77637	3.71589	4.86096	4.16752	6.15886	7.76587	5.36177	Schistosoma mansoni putative 28s ribosomal protein S11 partial mRNA	gi|1084295676|ref|XM_018799115.1|	28s ribosomal S11	P:GO:0000462; F:GO:0003735; F:GO:0048027; P:GO:0000028; C:GO:0005840; C:GO:0005763; F:GO:0070181; P:GO:0006412	P:maturation of SSU-rRNA from tricistronic rRNA transcript (SSU-rRNA, 5.8S rRNA, LSU-rRNA); F:structural constituent of ribosome; F:mRNA 5'-UTR binding; P:ribosomal small subunit assembly; C:ribosome; C:mitochondrial small ribosomal subunit; F:small ribosomal subunit rRNA binding; P:translation	Smp_129420.1	Putative 28s ribosomal protein S11
TRINITY_GG_1742_c18_g1_i1_len_1293_path_[2541	8.21	20.23	35.24	3.61	7.26	3.25	11.57	28.6	13.07	3.03738	4.33842	5.13914	1.852	2.85997	1.70044	3.53232	4.83794	3.70819	Schistosoma mansoni putative gamma-soluble nsf attachment protein (snap) partial mRNA	gi|1084300094|ref|XM_018798172.1|	gamma-soluble nsf attachment (snap)	P:GO:0061025; F:GO:0019905; F:GO:0005483; C:GO:0031201; C:GO:0005774; P:GO:0006886	P:membrane fusion; F:syntaxin binding; F:soluble NSF attachment protein activity; C:SNARE complex; C:vacuolar membrane; P:intracellular protein transport	Smp_052740.1	Putative gamma-soluble nsf attachment protein (Snap)
TRINITY_GG_869_c7_g1_i1_len_460_path_[1320	8.17	73.88	70.93	10.91	57.94	5.09	15.19	76.61	29.86	3.03034	6.20711	6.14832	3.44758	5.85649	2.34767	3.92505	6.25946	4.90014	Schistosoma mansoni hypothetical protein partial mRNA	gi|1084292905|ref|XM_018795222.1|	hypothetical protein Smp_122490	F:GO:0003735; C:GO:0005762; C:GO:0005743; P:GO:0006412	F:structural constituent of ribosome; C:mitochondrial large ribosomal subunit; C:mitochondrial inner membrane; P:translation	Smp_122490.1	Uncharacterized protein
TRINITY_GG_1362_c8_g1_i1_len_1019_path_[2183	8.17	42.75	60.85	7.2	9.64	5.69	20.95	43.65	9.91	3.03034	5.41785	5.92719	2.848	3.26903	2.50843	4.38888	5.44791	3.30889	Schistosoma mansoni hypothetical protein partial mRNA	gi|1084301188|ref|XM_018798777.1|	hypothetical protein Smp_078090.1			Smp_078090.1	Uncharacterized protein
TRINITY_GG_176_c52_g1_i1_len_460_path_[2016	8.17	3.69				0.3	4.56			3.03034	1.88362				-1.73697	2.18903			Uncultured eukaryote clone F5K2Q4C04ISYX2 18S ribosomal RNA gene, partial sequence	gi|291253871|gb|GU918973.1|	hypothetical protein V565_194550, partial
TRINITY_GG_608_c1_g2_i3_len_1663_path_[4985	8.15	184.46	78.68	10.75	13.62	12.26	167.43	208.09	2.89	3.0268	7.52716	6.29793	3.42626	3.76765	3.61589	7.38741	7.70106	1.53107	Schistosoma mansoni strain Puerto Rico chromosome 3, complete genome	gi|360042640|emb|HE601626.1|	uncharacterized protein Smp_201970			Smp_201970.1	Uncharacterized protein
TRINITY_GG_1785_c3_g1_i1_len_834_path_[1804	8.15	21.54	6.72	2.31		3.01	18.31	23.17	15.91	3.0268	4.42895	2.74846	1.20789		1.58976	4.19456	4.53419	3.99186	Schistosoma mansoni strain Puerto Rico chromosome 6, complete genome	gi|353232888|emb|HE601629.1|	kh-domain rna binding -related	P:GO:0006417; F:GO:0003676; F:GO:0003723; F:GO:0003727	P:regulation of translation; F:nucleic acid binding; F:RNA binding; F:single-stranded RNA binding	Smp_149420.1	Kh-domain rna binding protein-related
TRINITY_GG_2119_c141_g1_i1_len_461_path_[439	8.14	279.75	240.29	48.02		33.41	137.75	306.26	215.72	3.02503	8.12799	7.90863	5.58556		5.06221	7.10591	8.25861	7.75302	Schistosoma mansoni strain Puerto Rico chromosome 2, complete genome	gi|353230524|emb|HE601625.1|	Myosin regulatory light chain sqh	F:GO:0005509	F:calcium ion binding	Smp_103000.1	Putative myosin regulatory light chain 2 smooth muscle
TRINITY_GG_2690_c0_g1_i1_len_1022_path_[2024	8.14	82.75	75.8	4.78	9.6	10.56	109.99	129.29	83.95	3.02503	6.37069	6.24413	2.25701	3.26303	3.40054	6.78123	7.01447	6.39146	Schistosoma mansoni hypothetical protein partial mRNA	gi|1084312589|ref|XM_018792711.1|	hypothetical protein Smp_019730.1	F:GO:0008137; P:GO:0042773; C:GO:0005743	F:NADH dehydrogenase (ubiquinone) activity; P:ATP synthesis coupled electron transport; C:mitochondrial inner membrane	Smp_019730.2	Uncharacterized protein
TRINITY_GG_297_c10_g1_i1_len_3842_path_[7665	8.13	46.27	87.28	8.97	15.43	6.46	33	45.89	5.1	3.02326	5.53201	6.44758	3.16511	3.94767	2.69153	5.04439	5.52011	2.3505	Schistosoma mansoni hypothetical protein partial mRNA	gi|1084305850|ref|XM_018790289.1|	hypothetical protein Smp_017010.1	F:GO:0003723	F:RNA binding	Smp_017010.4	Uncharacterized protein
TRINITY_GG_2807_c2_g1_i1_len_462_path_[1125	8.11	62.36	70.4	16.25		8.23	24.58	31.84	14.82	3.0197	5.96255	6.1375	4.02237		3.04089	4.61941	4.99277	3.88947	Schistosoma rodhaini genome assembly S_rodhaini_Burundi ,scaffold SROB_scaffold0000569	gi|689516660|emb|LL957547.1|
TRINITY_GG_145_c7_g1_i1_len_463_path_[441	8.09	197.35	129.81	12.59		15.4	181.89	364.74	169.87	3.01614	7.62461	7.02026	3.65421		3.94486	7.50692	8.51072	7.40829	Schistosoma mansoni strain Puerto Rico chromosome W, complete genome	gi|360043576|emb|HE601631.1|	hypothetical protein	C:GO:0016020; C:GO:0016021	C:membrane; C:integral component of membrane
TRINITY_GG_1816_c0_g2_i1_len_1761_path_[3458	8.08	128.23	135.63	26.48	10.22	15.07	72.58	126.28	65.66	3.01436	7.00259	7.08353	4.72683	3.35332	3.91361	6.1815	6.98048	6.03694	Schistosoma mansoni synaptobrevin, putative partial mRNA	gi|1084313900|ref|XM_018792514.1|	synaptobrevin, putative	P:GO:0016192; P:GO:0006906; C:GO:0016020; C:GO:0016021; F:GO:0005484; C:GO:0031201; F:GO:0000149; P:GO:0006887	P:vesicle-mediated transport; P:vesicle fusion; C:membrane; C:integral component of membrane; F:SNAP receptor activity; C:SNARE complex; F:SNARE binding; P:exocytosis	Smp_055870.1	IMP25 protein (Synaptobrevin, putative)
TRINITY_GG_1433_c36_g1_i1_len_746_path_[724	8.07	117.96	123.52	16.05		13.01	79.4	185.18	80.92	3.01257	6.88215	6.9486	4.0045		3.70155	6.31107	7.53278	6.33842	Schistosoma mansoni putative g10 protein homolog partial mRNA	gi|1084297096|ref|XM_018796511.1|	g10 homolog	C:GO:0005634; C:GO:0005681; P:GO:0000398	C:nucleus; C:spliceosomal complex; P:mRNA splicing, via spliceosome	Smp_092380.1	Putative g10 protein homolog
TRINITY_GG_272_c12_g2_i1_len_464_path_[8881	8.06	138.38	80.4	14.34		24.49	103.36	239.05	58.88	3.01078	7.11249	6.32912	3.84197		4.61412	6.69153	7.90117	5.87971	Schistosoma mansoni strain Puerto Rico chromosome W, complete genome	gi|360043576|emb|HE601631.1|	putative e1b-55kD-associated protein
TRINITY_GG_2822_c21_g1_i1_len_464_path_[442	8.06	18.21	52.44	8.07		1.48	8.99	9.78	14.72	3.01078	4.18666	5.7126	3.01257		0.565597	3.16832	3.28983	3.87971	Schistosoma mansoni glutamate-cysteine ligase partial mRNA	gi|1084307309|ref|XM_018791568.1|	glutamate-cysteine ligase	C:GO:0017109; P:GO:0006750; F:GO:0016874; F:GO:0004357	C:glutamate-cysteine ligase complex; P:glutathione biosynthetic process; F:ligase activity; F:glutamate-cysteine ligase activity	Smp_013860.1	Glutamate-cysteine ligase (EC 6.3.2.2)
TRINITY_GG_2597_c8_g1_i1_len_1883_path_[3721	8.04	165.65	195.44	32.85	28.45	35.91	86.78	213	57.29	3.0072	7.37199	7.61058	5.03782	4.83036	5.16631	6.43929	7.73471	5.84021	Schistosoma mansoni hypothetical protein partial mRNA	gi|1084295840|ref|XM_018799206.1|	hypothetical protein Smp_105970.1			Smp_105970.1	Uncharacterized protein
TRINITY_GG_1235_c11_g1_i1_len_1884_path_[4255	8.04	49.69	55.55	12.45	4.72	8.18	39.67	117.89	18.1	3.0072	5.63488	5.79572	3.63807	2.23879	3.0321	5.30998	6.8813	4.17792	Schistosoma mansoni rab11, putative partial mRNA	gi|1084311309|ref|XM_018799331.1|	rab11, putative	F:GO:0005525; P:GO:0007264; C:GO:0055037; P:GO:0006887	F:GTP binding; P:small GTPase mediated signal transduction; C:recycling endosome; P:exocytosis	Smp_005670.1
TRINITY_GG_1785_c21_g1_i1_len_465_path_[443	8.03	239.49	118.43	20.54		24.99	152.27	317.91	161.34	3.0054	7.90382	6.88789	4.36036		4.64328	7.25049	8.31247	7.33396	Schistosoma mansoni hypothetical protein partial mRNA	gi|1084300438|ref|XM_018798362.1|	hypothetical protein Smp_051110			Smp_051110.1	Uncharacterized protein
TRINITY_GG_383_c9_g1_i1_len_465_path_[443	8.03	148.77	107.98	11.61		16.76	70.16	121.32	51.34	3.0054	7.21694	6.75462	3.5373		4.06695	6.13258	6.92267	5.68201	Schistosoma rodhaini genome assembly S_rodhaini_Burundi ,scaffold SROB_scaffold0017740	gi|686674262|emb|LL975045.1|	hypothetical protein CLF_110550	C:GO:0005834; P:GO:0007186; P:GO:0007165; F:GO:0004871	C:heterotrimeric G-protein complex; P:G-protein coupled receptor signaling pathway; P:signal transduction; F:signal transducer activity
TRINITY_GG_898_c49_g1_i1_len_923_path_[901	8.03	109.22	251.67	35.81		24	138.49	31.95	15.61	3.0054	6.77109	7.97539	5.16229		4.58496	7.11364	4.99774	3.9644	Schistosoma mansoni strain Puerto Rico chromosome 1, complete genome	gi|353228410|emb|HE601624.1|	TPA: pol poly			Smp_166950.1	Uncharacterized protein
TRINITY_GG_1527_c17_g1_i1_len_466_path_[887	8	285.65	215.2	34.71	28.36	27.24	177.03	405.93	153.46	3	8.1581	7.74953	5.11728	4.82579	4.76765	7.46785	8.66509	7.26172	Schistosoma mansoni hypothetical protein partial mRNA	gi|1084297941|ref|XM_018796980.1|	hypothetical protein Smp_071000	P:GO:0006406; C:GO:0005634; P:GO:0006508; P:GO:0000724; C:GO:0000502; C:GO:0008541; P:GO:0043248	P:mRNA export from nucleus; C:nucleus; P:proteolysis; P:double-strand break repair via homologous recombination; C:proteasome complex; C:proteasome regulatory particle, lid subcomplex; P:proteasome assembly	Smp_071000.1	Uncharacterized protein
TRINITY_GG_2481_c8_g2_i1_len_2180_path_[5219	7.99	50.57	72.9	12.91	16.15	9.75	32.23	66.18	19.72	2.9982	5.66021	6.18785	3.69042	4.01346	3.2854	5.01033	6.04832	4.30159	Schistosoma mansoni hypothetical protein partial mRNA	gi|1084295406|ref|XM_018798965.1|	hypothetical protein Smp_097090.1	C:GO:0016020; C:GO:0016021	C:membrane; C:integral component of membrane	Smp_097090.2	Uncharacterized protein
TRINITY_GG_330_c3_g2_i1_len_1023_path_[2105	7.97	59.81	71.49	10.15	47.95	9.01	45.9	60.96	14.8	2.99458	5.90231	6.15967	3.34341	5.58346	3.17153	5.52042	5.92979	3.88753	Schistosoma mansoni putative polyadenylate binding protein partial mRNA	gi|1084301774|ref|XM_018800135.1|	polyadenylate binding	F:GO:0000166; F:GO:0003676	F:nucleotide binding; F:nucleic acid binding	Smp_007630.2	Putative polyadenylate binding protein
TRINITY_GG_438_c12_g1_i1_len_755_path_[733	7.95	62.51	78.76	16.24		11.65	62.53	97.95	47.07	2.99095	5.96602	6.29939	4.02148		3.54226	5.96648	6.61397	5.55674	Schistosoma mansoni hypothetical protein partial mRNA	gi|1084303804|ref|XM_018789425.1|	hypothetical protein Smp_018020	F:GO:0016651; P:GO:0022900	F:oxidoreductase activity, acting on NAD(P)H; P:electron transport chain	Smp_018020.1	Uncharacterized protein
TRINITY_GG_2652_c0_g2_i1_len_1042_path_[3359	7.95	22.58	30.75	5.25		2.01	15.92	29.3	12.06	2.99095	4.49697	4.94251	2.39232		1.0072	3.99277	4.87283	3.59216	Schistosoma mansoni hypothetical protein partial mRNA	gi|1084299404|ref|XM_018797789.1|	hypothetical protein Smp_040100			Smp_040100.1	Uncharacterized protein
TRINITY_GG_1574_c17_g2_i1_len_468_path_[2229	7.94	61.84	75.56	9.72		5.49	38.15	106.88		2.98914	5.95047	6.23955	3.28096		2.45681	5.25361	6.73985		Schistosoma mansoni hypothetical protein partial mRNA	gi|1084297761|ref|XM_018796880.1|	hypothetical protein Smp_043130			Smp_043130.1	Uncharacterized protein
TRINITY_GG_230_c37_g1_i1_len_469_path_[909	7.92	153.32	189.77	14.32	60.44	11.14	246.92	448.89	109.17	2.9855	7.2604	7.56811	3.83996	5.91743	3.47768	7.9479	8.81022	6.77043	Schistosoma mansoni strain Puerto Rico chromosome W, complete genome	gi|360043576|emb|HE601631.1|	LOW QUALITY PROTEIN: hypothetical protein Smp_107700			Smp_191130.1	Uncharacterized protein
TRINITY_GG_157_c24_g1_i1_len_759_path_[1498	7.89	99.33	113.92	9.15	13.97	17.71	77.62	112.54	25.17	2.98003	6.63416	6.83188	3.19377	3.80426	4.14649	6.27836	6.81429	4.65363	Schistosoma mansoni hypothetical protein partial mRNA	gi|1084303100|ref|XM_018789134.1|	hypothetical protein Smp_080980.1	C:GO:0005744; C:GO:0031305; F:GO:0015266; P:GO:0030150; C:GO:0016020; C:GO:0016021	C:mitochondrial inner membrane presequence translocase complex; C:integral component of mitochondrial inner membrane; F:protein channel activity; P:protein import into mitochondrial matrix; C:membrane; C:integral component of membrane	Smp_080980.1	Uncharacterized protein
TRINITY_GG_1787_c18_g1_i1_len_470_path_[895	7.89	49.91	95.83	7.9		8.38	26.41	79.2	7.21	2.98003	5.64126	6.58241	2.98185		3.06695	4.72301	6.30743	2.85	Schistosoma mansoni transformer-2-related partial mRNA	gi|1084300406|ref|XM_018798345.1|	transformer-2-related	F:GO:0000166; F:GO:0003676	F:nucleotide binding; F:nucleic acid binding	Smp_050920.1	Transformer-2-related
TRINITY_GG_1389_c48_g1_i1_len_1050_path_[2055	7.88	88.32	122.99	13.3	27.88	9.65	27.11	86.23	33.45	2.9782	6.46467	6.9424	3.73335	4.80116	3.27053	4.76075	6.43012	5.06393	Schistosoma mansoni MAK16 protein homolog (SmMAK16), putative partial mRNA	gi|1084308327|ref|XM_018791105.1|	MAK16 homolog ( 16)	F:GO:0003676; C:GO:0005634; P:GO:0000460; P:GO:0000470; P:GO:0042254; C:GO:0005730; C:GO:0030687	F:nucleic acid binding; C:nucleus; P:maturation of 5.8S rRNA; P:maturation of LSU-rRNA; P:ribosome biogenesis; C:nucleolus; C:preribosome, large subunit precursor	Smp_050360.1	Protein MAK16 homolog
TRINITY_GG_1565_c1_g1_i1_len_1631_path_[3294	7.87	99.36	118.8	19.03	11.13	14.93	68.07	140.49	30.05	2.97636	6.63459	6.89239	4.2502	3.47638	3.90014	6.08895	7.13432	4.90929	Schistosoma mansoni putative 26s protease regulatory subunit partial mRNA	gi|1084297445|ref|XM_018796703.1|	Tat-binding 10	F:GO:0000166; F:GO:0005524; C:GO:0005737; P:GO:0030163; F:GO:0016787	F:nucleotide binding; F:ATP binding; C:cytoplasm; P:protein catabolic process; F:hydrolase activity	Smp_119310.1	Putative 26s protease regulatory subunit
TRINITY_GG_2438_c4_g1_i1_len_1344_path_[2782	7.85	234.35	196.17	17.47	42.63	10.12	177.35	355.01	53.17	2.97269	7.87252	7.61596	4.12681	5.4138	3.33914	7.47046	8.47172	5.73254	Schistosoma mansoni strain Puerto Rico chromosome W, complete genome	gi|360043576|emb|HE601631.1|	TPA: transposase			Smp_076710.1	Uncharacterized protein
TRINITY_GG_809_c50_g1_i1_len_472_path_[6593	7.84	21.24	40.78	4.36		3.73	14.57	24.2		2.97085	4.40871	5.34979	2.12433		1.89918	3.86493	4.59694		Schistosoma mansoni putative eukaryotic elongation factor 2 kinase (eef-2 kinase) partial mRNA	gi|1084290324|ref|XM_018793789.1|	eukaryotic elongation factor 2 kinase (eef-2 kinase)	F:GO:0005524; F:GO:0003746; P:GO:0016310; F:GO:0016740; F:GO:0004674; P:GO:0006468; F:GO:0016301; P:GO:0006414; F:GO:0004686	F:ATP binding; F:translation elongation factor activity; P:phosphorylation; F:transferase activity; F:protein serine/threonine kinase activity; P:protein phosphorylation; F:kinase activity; P:translational elongation; F:elongation factor-2 kinase activity	Smp_072980.1	Putative eukaryotic elongation factor 2 kinase (Eef-2 kinase) (EC 2.7.11.20)
TRINITY_GG_1918_c0_g1_i2_len_1055_path_[2156	7.83	25.76	32.53	6.61	9.24	3.48	19.6	63.8	16.63	2.96901	4.68706	5.0237	2.72465	3.20789	1.79909	4.29278	5.99548	4.05572	Schistosoma rodhaini genome assembly S_rodhaini_Burundi ,scaffold SROB_scaffold0020900	gi|687232943|emb|LL978693.1|	SJCHGC05758 protein	C:GO:0016020; C:GO:0016021	C:membrane; C:integral component of membrane
TRINITY_GG_2324_c10_g1_i1_len_1056_path_[1034	7.82	254.94	312.64	37.62	27.68	24.9	147.35	336.5	156.62	2.96717	7.99401	8.28836	5.23343	4.79077	4.63807	7.2031	8.39446	7.29112	Schistosoma mansoni putative bax inhibitor partial mRNA	gi|1084294662|ref|XM_018796195.1|	bax inhibitor	C:GO:0016020; C:GO:0016021	C:membrane; C:integral component of membrane	Smp_044000.1	Putative bax inhibitor
TRINITY_GG_2142_c58_g1_i1_len_765_path_[1986	7.81	77.24	13.46	11.64		12.58	6.59	72.96	21.35	2.96532	6.27128	3.75061	3.54102		3.65306	2.72028	6.18903	4.41616	Schistosoma mansoni strain Puerto Rico chromosome 2, complete genome	gi|353230524|emb|HE601625.1|
TRINITY_GG_754_c33_g12_i1_len_1150_path_[6350	7.78	76.01	30.82	253.22	24.56	1096.7	114.52	63.87	38.58	2.95977	6.24812	4.94579	7.98425	4.61824	10.099	6.83946	5.99707	5.26978	Schistosoma japonicum isolate Anhui non-coing mRNA clone SJFCA4310|FSA001-P00035-E18	gi|257208157|emb|FN328177.1|	hypothetical protein OXYTRI_13058 (macronuclear)
TRINITY_GG_671_c10_g1_i1_len_768_path_[3087	7.77	50.52	83.88	8.25	13.76	6.35	66.74	160.4	86.04	2.95791	5.65878	6.39025	3.04439	3.78241	2.66676	6.06048	7.32553	6.42694	Schistosoma mansoni zinc finger protein SmZF1 mRNA, complete cds	gi|11596368|gb|AF316827.1|AF316827	Zinc finger and BTB domain-containing	F:GO:0003676; F:GO:0046872	F:nucleic acid binding; F:metal ion binding	Smp_147960.1	SmZF1
TRINITY_GG_272_c2_g1_i1_len_1064_path_[2108	7.75	162.24	260.94	37.28	64.01	21.79	97.51	223.73	42.33	2.9542	7.34199	8.02757	5.22033	6.00023	4.44559	6.60748	7.80561	5.40361	Schistosoma mansoni putative prohibitin partial mRNA	gi|1084305240|ref|XM_018790025.1|	putative prohibitin	C:GO:0016020; C:GO:0016021	C:membrane; C:integral component of membrane	Smp_075210.2	Putative prohibitin
TRINITY_GG_1314_c1_g1_i1_len_476_path_[454	7.73	129.21	181.01	23.2	27.4	22.63	48.89	178.22	28.24	2.95047	7.01357	7.49993	4.53605	4.7761	4.50016	5.61147	7.47752	4.81967	Schistosoma mansoni small nuclear ribonucleoprotein f (snrnp-f),putative partial mRNA	gi|1084311908|ref|XM_018796797.1|	putative U6-snRNA-associated protein	C:GO:0005634; P:GO:0008380; F:GO:0003723; C:GO:0030529; C:GO:0005681; P:GO:0006397; C:GO:0005732; P:GO:0000398	C:nucleus; P:RNA splicing; F:RNA binding; C:intracellular ribonucleoprotein complex; C:spliceosomal complex; P:mRNA processing; C:small nucleolar ribonucleoprotein complex; P:mRNA splicing, via spliceosome	Smp_094150.1	Small nuclear ribonucleoprotein f (Snrnp-f),putative
TRINITY_GG_357_c5_g1_i1_len_1070_path_[2120	7.7	155.38	129.03	26.85	9.08	28.02	92.04	246.06	51.38	2.94486	7.27966	7.01156	4.74685	3.18269	4.80839	6.52419	7.94287	5.68313	Schistosoma mansoni putative arginine/serine-rich splicing factor partial mRNA	gi|1084305122|ref|XM_018789974.1|	arginine serine-rich splicing factor	F:GO:0000166; F:GO:0003676	F:nucleotide binding; F:nucleic acid binding	Smp_071640.2	Putative arginine/serine-rich splicing factor
TRINITY_GG_2621_c2_g2_i1_len_1671_path_[3342	7.66	43.89	32.84	5.55		5.34	35.43	72.34	18.1	2.93734	5.45582	5.03738	2.47249		2.41684	5.1469	6.17672	4.17792	Schistosoma mansoni hypothetical protein partial mRNA	gi|1084296040|ref|XM_018799317.1|	hypothetical protein Smp_092810.1	C:GO:0016020; C:GO:0016021; F:GO:0017056; C:GO:0005783; P:GO:0051292; P:GO:0071786; P:GO:0034613; C:GO:0005643	C:membrane; C:integral component of membrane; F:structural constituent of nuclear pore; C:endoplasmic reticulum; P:nuclear pore complex assembly; P:endoplasmic reticulum tubular network organization; P:cellular protein localization; C:nuclear pore	Smp_092810.1	Uncharacterized protein
TRINITY_GG_864_c4_g1_i1_len_1374_path_[1352	7.65	59.13	67.31	12.83	6.77	8.12	43.86	84.62	41.75	2.93546	5.88582	6.07275	3.68145	2.75916	3.02148	5.45483	6.40293	5.3837	Schistosoma mansoni putative ubiquitin-conjugating enzyme E2r partial mRNA	gi|1084292739|ref|XM_018795129.1|	ubiquitin-conjugating enzyme E2r	F:GO:0000166; F:GO:0005524; F:GO:0061630; P:GO:0043161; F:GO:0031625; C:GO:0005737; P:GO:0016567	F:nucleotide binding; F:ATP binding; F:ubiquitin protein ligase activity; P:proteasome-mediated ubiquitin-dependent protein catabolic process; F:ubiquitin protein ligase binding; C:cytoplasm; P:protein ubiquitination	Smp_055960.1	Putative ubiquitin-conjugating enzyme E2r
TRINITY_GG_1349_c0_g1_i1_len_480_path_[964	7.63	124.02	119.04	7.63		14.79	55.34	156.5	41.79	2.93168	6.95443	6.8953	2.93168		3.88655	5.79025	7.29002	5.38509	Schistosoma mansoni strain Puerto Rico chromosome 7, complete genome	gi|353233529|emb|HE601630.1|	hypothetical protein
TRINITY_GG_266_c2_g2_i1_len_783_path_[2038	7.58	124.22	155.12	25.26	26.83	17.39	111.5	195.89	8.89	2.9222	6.95675	7.27724	4.65878	4.74578	4.12019	6.8009	7.6139	3.15218	Schistosoma mansoni putative serine/arginine rich splicing factor partial mRNA	gi|1084305396|ref|XM_018790090.1|	serine arginine rich splicing factor	F:GO:0000166; F:GO:0003676	F:nucleotide binding; F:nucleic acid binding	Smp_032320.6	Putative serine/arginine rich splicing factor
TRINITY_GG_157_c99_g1_i1_len_783_path_[1521	7.58	40.86	60.39	6.27	26.83	5.07	18.46	28.9	3.45	2.9222	5.35262	5.91624	2.64847	4.74578	2.34199	4.20633	4.853	1.7866	Schistosoma mansoni putative mitochondrial ribosomal protein S7 partial mRNA	gi|1084303108|ref|XM_018789137.1|	mitochondrial ribosomal S7	F:GO:0003735; F:GO:0003729; P:GO:0000028; F:GO:0019843; C:GO:0005840; C:GO:0005763; P:GO:0006412	F:structural constituent of ribosome; F:mRNA binding; P:ribosomal small subunit assembly; F:rRNA binding; C:ribosome; C:mitochondrial small ribosomal subunit; P:translation	Smp_165830.1	Putative mitochondrial ribosomal protein S7
TRINITY_GG_2459_c0_g1_i1_len_1989_path_[3995	7.57	38.41	44.91	6.93	4.46	3.22	17.81	36.87	11.47	2.92029	5.26341	5.48896	2.79286	2.15704	1.68706	4.15462	5.20438	3.51979	Schistosoma mansoni hypothetical protein partial mRNA	gi|1084309868|ref|XM_018790559.1|	hypothetical protein Smp_044680			Smp_044680.1	Uncharacterized protein
TRINITY_GG_1548_c5_g1_i1_len_1087_path_[2129	7.55	76.79	91.97	17.19		7.17	35.94	86.33	13.75	2.91648	6.26285	6.52309	4.1035		2.84197	5.16752	6.43179	3.78136	Schistosoma mansoni hypothetical protein partial mRNA	gi|1084297378|ref|XM_018796667.1|	TAF9 RNA polymerase TATA box binding (TBP)-associated factor	F:GO:0000166; F:GO:0016887; P:GO:0046939; C:GO:0005634; F:GO:0005524; F:GO:0004017; P:GO:0016310; F:GO:0016740; F:GO:0016301	F:nucleotide binding; F:ATPase activity; P:nucleotide phosphorylation; C:nucleus; F:ATP binding; F:adenylate kinase activity; P:phosphorylation; F:transferase activity; F:kinase activity	Smp_050570.1	Uncharacterized protein
TRINITY_GG_157_c106_g1_i1_len_786_path_[1527	7.54	127.06	99.06	4.99	13.35	12.27	144.83	153.79	34.35	2.91456	6.98937	6.63023	2.31904	3.73877	3.61706	7.17822	7.26482	5.10224	Schistosoma mansoni strain Puerto Rico chromosome W, complete genome	gi|360043576|emb|HE601631.1|	glycine cleavage system H	P:GO:0019464; C:GO:0005960	P:glycine decarboxylation via glycine cleavage system; C:glycine cleavage complex	Smp_165780.1	Putative glycine cleavage system H protein
TRINITY_GG_2017_c0_g1_i1_len_786_path_[1586	7.54	50.82	40.6	9.16		5.32	23.31	82.11	24.04	2.91456	5.66732	5.34341	3.19535		2.41143	4.54288	6.35949	4.58736	Schistosoma mansoni zinc finger protein, putative partial mRNA	gi|1084312826|ref|XM_018793187.1|	zinc finger	F:GO:0003676; C:GO:0005634; F:GO:0008270; F:GO:0003723; F:GO:0046872; C:GO:0046540; P:GO:0000398	F:nucleic acid binding; C:nucleus; F:zinc ion binding; F:RNA binding; F:metal ion binding; C:U4/U6 x U5 tri-snRNP complex; P:mRNA splicing, via spliceosome	Smp_095680.1	Zinc finger protein, putative
TRINITY_GG_116_c36_g1_i1_len_484_path_[923	7.53			1.67		0.55	1.4	4.98		2.91265			0.739848		-0.862496	0.485427	2.31615		Schistosoma mansoni hypothetical protein partial mRNA	gi|1084304274|ref|XM_018789621.1|	Centrosomal of 112 kDa			Smp_157130.1	Uncharacterized protein
TRINITY_GG_2576_c50_g1_i1_len_2001_path_[1979	7.52	93.72	121.47	21.62	31.04	12.51	70.78	165.91	35.34	2.91073	6.55029	6.92446	4.43429	4.95606	3.64501	6.14527	7.37426	5.14323	Schistosoma mansoni putative pyruvate kinase partial mRNA	gi|1084296188|ref|XM_018799400.1|	pyruvate kinase	F:GO:0000287; F:GO:0003677; C:GO:0005634; F:GO:0004743; F:GO:0030955; F:GO:0003824; P:GO:0006096; P:GO:0006355; F:GO:0043565; P:GO:0016310; F:GO:0016740; F:GO:0016301	F:magnesium ion binding; F:DNA binding; C:nucleus; F:pyruvate kinase activity; F:potassium ion binding; F:catalytic activity; P:glycolytic process; P:regulation of transcription, DNA-templated; F:sequence-specific DNA binding; P:phosphorylation; F:transferase activity; F:kinase activity	Smp_156360.1	Pyruvate kinase (EC 2.7.1.40)
TRINITY_GG_2495_c2_g1_i1_len_1091_path_[2137	7.52	93.32	91.57	11.32	35.49	6.77	69.68	140.3	29.66	2.91073	6.54411	6.5168	3.5008	5.14934	2.75916	6.12267	7.13237	4.89045	Schistosoma mansoni putative coatomer epsilon subunit partial mRNA	gi|1084296848|ref|XM_018799766.1|	coatomer epsilon subunit	P:GO:0006888; P:GO:0006890; F:GO:0005198; P:GO:0006891; C:GO:0030126	P:ER to Golgi vesicle-mediated transport; P:retrograde vesicle-mediated transport, Golgi to ER; F:structural molecule activity; P:intra-Golgi vesicle-mediated transport; C:COPI vesicle coat	Smp_169690.1	Coatomer subunit epsilon
TRINITY_GG_851_c23_g1_i1_len_1092_path_[2139	7.51	12.35	4.3	0.28		0.18	7.05	8.03	4.56	2.90881	3.62644	2.10434	-1.8365		-2.47393	2.81762	3.0054	2.18903	Schistosoma mansoni hypothetical protein partial mRNA	gi|1084292335|ref|XM_018794905.1|	hypothetical protein Smp_156480			Smp_156480.1	Uncharacterized protein
TRINITY_GG_2084_c16_g1_i1_len_485_path_[1068	7.5	112.37	76.61	14.96	53.17	16.2	81.24	268.18	63.85	2.90689	6.81211	6.25946	3.90304	5.73254	4.01792	6.34412	8.06706	5.99661	Schistosoma mansoni strain Puerto Rico chromosome 2, complete genome	gi|353230524|emb|HE601625.1|
TRINITY_GG_170_c2_g1_i1_len_485_path_[965	7.5	3.39	3.25				4.19	9.1		2.90689	1.76129	1.70044				2.06695	3.18587		Schistosoma mansoni hypothetical protein partial mRNA	gi|1084302667|ref|XM_018788930.1|	hypothetical protein Smp_015480			Smp_015480.1	Uncharacterized protein
TRINITY_GG_370_c21_g1_i1_len_790_path_[768	7.49	60.59	61.3	8.27		5.42	27.37	81.57	20.47	2.90497	5.92101	5.93782	3.04789		2.43829	4.77452	6.34997	4.35544	Schistosoma haematobium ER lumen protein retaining receptor 2 mRNA	gi|844871469|ref|XM_012945067.1|	ER lumen retaining receptor 2	C:GO:0005789; C:GO:0016020; P:GO:0015031; C:GO:0016021; C:GO:0005783; F:GO:0046923; P:GO:0006810; P:GO:0006621	C:endoplasmic reticulum membrane; C:membrane; P:protein transport; C:integral component of membrane; C:endoplasmic reticulum; F:ER retention sequence binding; P:transport; P:protein retention in ER lumen	Smp_007730.1	ER lumen protein-retaining receptor
TRINITY_GG_2619_c9_g1_i1_len_1402_path_[2759	7.47	72	70.58	13.98		11.09	29.86	74.62	30.59	2.90111	6.16993	6.14119	3.80529		3.47119	4.90014	6.22149	4.93499	Schistosoma mansoni hypothetical protein partial mRNA	gi|1084295986|ref|XM_018799288.1|	hypothetical protein Smp_012980	F:GO:0003743; P:GO:0001731; C:GO:0005737; C:GO:0016282; P:GO:0002181; C:GO:0033290; P:GO:0006413; P:GO:0006446; C:GO:0005852; P:GO:0006412	F:translation initiation factor activity; P:formation of translation preinitiation complex; C:cytoplasm; C:eukaryotic 43S preinitiation complex; P:cytoplasmic translation; C:eukaryotic 48S preinitiation complex; P:translational initiation; P:regulation of translational initiation; C:eukaryotic translation initiation factor 3 complex; P:translation	Smp_012980.1	Eukaryotic translation initiation factor 3 subunit J (eIF3j)
TRINITY_GG_1976_c47_g1_i1_len_487_path_[929	7.45	3.37	6.46					1.64		2.89724	1.75275	2.69153					0.713696		Schistosoma mansoni steroid dehydrogenase, putative partial mRNA	gi|1084307882|ref|XM_018791336.1|	steroid dehydrogenase, putative			Smp_168560.1	Steroid dehydrogenase, putative
TRINITY_GG_2171_c2_g1_i1_len_1718_path_[3391	7.42	61.82	92.32	11.91	21.01	7.41	32.67	93.29	22.95	2.89142	5.95	6.52857	3.5741	4.393	2.88947	5.02989	6.54365	4.52042	Schistosoma mansoni farnesylated-protein converting enzyme 1 (M48 family) partial mRNA	gi|1084294084|ref|XM_018795874.1|	farnesylated- converting enzyme 1 (M48 family)	P:GO:0071586; C:GO:0016020; P:GO:0006508; C:GO:0016021; F:GO:0008233; F:GO:0004222	P:CAAX-box protein processing; C:membrane; P:proteolysis; C:integral component of membrane; F:peptidase activity; F:metalloendopeptidase activity	Smp_082620.1	Farnesylated-protein converting enzyme 1 (M48 family)
TRINITY_GG_1259_c0_g1_i1_len_797_path_[775	7.41	96.5	108.44	16.35		10.04	113.81	254.21	87.7	2.88947	6.59246	6.76075	4.03122		3.32769	6.83048	7.98988	6.4545	Schistosoma mansoni NADH-ubiquinone oxidoreductase sgdh subunit,putative partial mRNA	gi|1084310415|ref|XM_018790433.1|	NADH-ubiquinone oxidoreductase sgdh subunit,	C:GO:0016020; C:GO:0016021	C:membrane; C:integral component of membrane	Smp_054200.1	NADH-ubiquinone oxidoreductase sgdh subunit,putative
TRINITY_GG_10_c0_g1_i1_len_797_path_[1562	7.41	26.75	10.11	5.68		2.16	19.43	30.88		2.88947	4.74147	3.33771	2.50589		1.11103	4.28021	4.9486		Schistosoma mansoni long-chain-fatty-acid--CoA ligase partial mRNA	gi|1084313713|ref|XM_018792591.1|	long-chain-fatty-acid-- ligase	P:GO:0001676; F:GO:0016874; F:GO:0004467	P:long-chain fatty acid metabolic process; F:ligase activity; F:long-chain fatty acid-CoA ligase activity	Smp_138660.1	Long-chain-fatty-acid--CoA ligase (EC 6.2.1.3)
TRINITY_GG_559_c2_g2_i1_len_489_path_[1028	7.4	3.34								2.88753	1.73985								Glaeseria mira actin mRNA, partial cds	gi|33946352|gb|AY294155.1|	actin-1			Smp_203130.1
TRINITY_GG_18_c39_g1_i1_len_799_path_[777	7.38	124.37	216.18	28.92	39.21	24.69	78.17	205.65	30.26	2.88362	6.95849	7.75609	4.854	5.29315	4.62585	6.28854	7.68405	4.91934	Schistosoma mansoni prohibitin, putative partial mRNA	gi|1084306591|ref|XM_018791840.1|	SJCHGC06488 protein	C:GO:0016020	C:membrane	Smp_075940.1	Prohibitin, putative
TRINITY_GG_1030_c2_g1_i1_len_1108_path_[2408	7.38		12.67	2.01		3.04	16.22	16.87		2.88362		3.66334	1.0072		1.60407	4.0197	4.07639		Schistosoma mansoni hypothetical protein partial mRNA	gi|1084312881|ref|XM_018793109.1|	COP9 signalosome complex subunit 7b			Smp_212230.1	Uncharacterized protein
TRINITY_GG_2791_c5_g1_i1_len_800_path_[780	7.37	170.53	206.31	30.5	52.19	24.65	64.23	199.21	46.99	2.88166	7.41388	7.68867	4.93074	5.7057	4.62352	6.00518	7.63815	5.55428	Schistosoma haematobium Proteasome subunit alpha type-2 mRNA	gi|844858713|ref|XM_012941976.1|	20S proteasome subunit alpha 8	C:GO:0005634; C:GO:0005737; C:GO:0005839; P:GO:0006508; C:GO:0019773; F:GO:0004175; F:GO:0004298; C:GO:0000502; F:GO:0008233; P:GO:0051603; F:GO:0016787; P:GO:0006511	C:nucleus; C:cytoplasm; C:proteasome core complex; P:proteolysis; C:proteasome core complex, alpha-subunit complex; F:endopeptidase activity; F:threonine-type endopeptidase activity; C:proteasome complex; F:peptidase activity; P:proteolysis involved in cellular protein catabolic process; F:hydrolase activity; P:ubiquitin-dependent protein catabolic process	Smp_067890.1	Proteasome subunit alpha type (EC 3.4.25.1)
TRINITY_GG_17_c41_g1_i1_len_491_path_[939	7.36	39.86	44.63	6.54	26.07	6.18	65.74	91.72	26.87	2.87971	5.31687	5.47994	2.70929	4.70432	2.62761	6.0387	6.51916	4.74792	Schistosoma rodhaini genome assembly S_rodhaini_Burundi ,scaffold SROB_scaffold0019279	gi|689528623|emb|LL976783.1|	hypotheticial protein	C:GO:0016020; C:GO:0016021	C:membrane; C:integral component of membrane
TRINITY_GG_2070_c6_g1_i1_len_491_path_[6508	7.36	19.93	6.38	6.54		1.08	9.59	8.12	6.72	2.87971	4.31687	2.67356	2.70929		0.111031	3.26153	3.02148	2.74846	Schistosoma mansoni strain Puerto Rico chromosome 2, complete genome	gi|353230524|emb|HE601625.1|	SJCHGC08415 protein, partial
TRINITY_GG_270_c0_g1_i1_len_1423_path_[2801	7.35	69.13	101.7	17.78	26	14.47	32.12	99.17	30.08	2.87774	6.11124	6.66818	4.15218	4.70044	3.85499	5.0054	6.63183	4.91073	Schistosoma mansoni putative lupus la ribonucleoprotein partial mRNA	gi|1084305154|ref|XM_018789988.1|	lupus la ribonucleo	C:GO:0005634; F:GO:0003723; C:GO:0030529; C:GO:0019013; P:GO:0006396	C:nucleus; F:RNA binding; C:intracellular ribonucleoprotein complex; C:viral nucleocapsid; P:RNA processing	Smp_161160.1	Putative lupus la ribonucleoprotein
TRINITY_GG_1160_c43_g1_i1_len_492_path_[470	7.33	394.01	384.5	56.21	25.99	42.07	389.07	717.66	307.97	2.87381	8.62209	8.58684	5.81275	4.69988	5.39472	8.60389	9.48716	8.26665	Schistosoma rodhaini genome assembly S_rodhaini_Burundi ,scaffold SROB_scaffold0021027	gi|686794498|emb|LL978856.1|	ATP synthase f mitochondrial-related	F:GO:0016787	F:hydrolase activity	Smp_140480.1	ATP synthase f chain, mitochondrial-related (EC 3.6.3.14)
TRINITY_GG_2553_c22_g1_i1_len_1117_path_[1095	7.31	68.86	96.34	11.54	8.63	9.31	31.59	81.41	46.58	2.86987	6.10559	6.59006	3.52857	3.10936	3.21878	4.9814	6.34713	5.54164	Schistosoma mansoni SEL-1 like protein partial mRNA	gi|1084295866|ref|XM_018799221.1|	SEL-1 like	F:GO:0003723; P:GO:0000470; C:GO:0022625; C:GO:0030686; P:GO:0006412	F:RNA binding; P:maturation of LSU-rRNA; C:cytosolic large ribosomal subunit; C:90S preribosome; P:translation	Smp_210230.1	SEL-1 like protein
TRINITY_GG_1149_c0_g1_i1_len_493_path_[966	7.31	42.9	53.85	3.25	25.9	4.81	34.02	29.84	6.67	2.86987	5.42291	5.75087	1.70044	4.69488	2.26604	5.08831	4.89918	2.73769	Schistosoma rodhaini genome assembly S_rodhaini_Burundi ,scaffold SROB_scaffold0005649	gi|689520815|emb|LL962627.1|	Vacuolar H ATPase	P:GO:0015991; F:GO:0015078; C:GO:0033179; F:GO:0016787	P:ATP hydrolysis coupled proton transport; F:hydrogen ion transmembrane transporter activity; C:proton-transporting V-type ATPase, V0 domain; F:hydrolase activity
TRINITY_GG_1714_c4_g2_i1_len_493_path_[2378	7.31	16.5	12.67	4.06	51.81	2.4	5.44	20.16	6.67	2.86987	4.04439	3.66334	2.02148	5.69516	1.26303	2.44361	4.33342	2.73769	Schistosoma haematobium N-alpha-acetyltransferase 60 mRNA	gi|844855262|ref|XM_012941159.1|	N-alpha-acetyltransferase 60	F:GO:0016740	F:transferase activity	Smp_213260.1
TRINITY_GG_1577_c1_g1_i1_len_493_path_[941	7.31	6.6	15.84	0.81			4.08	4.84		2.86987	2.72247	3.9855	-0.304006			2.02857	2.27501		Schistosoma mansoni putative chromosome transmission fidelity factor partial mRNA	gi|1084297699|ref|XM_018796846.1|	chromosome transmission fidelity factor	F:GO:0000166; F:GO:0005524	F:nucleotide binding; F:ATP binding	Smp_042810.1	Putative chromosome transmission fidelity factor
TRINITY_GG_2576_c2_g1_i1_len_1747_path_[3478	7.28	178.76	303.06	44.51	41.24	36.74	83.06	229.23	51.67	2.86394	7.48188	8.24346	5.47606	5.36597	5.19928	6.37608	7.84065	5.69125	Schistosoma mansoni putative chaperonin containing t-complex protein 1,epsilon subunit, tcpe partial mRNA	gi|1084296190|ref|XM_018799401.1|	chaperonin containing t-complex 1,epsilon tcpe	F:GO:0000166; F:GO:0005524; C:GO:0005737; F:GO:0051082; P:GO:0006457	F:nucleotide binding; F:ATP binding; C:cytoplasm; F:unfolded protein binding; P:protein folding	Smp_063420.1	Putative chaperonin containing t-complex protein 1,epsilon subunit, tcpe
TRINITY_GG_2583_c32_g1_i1_len_495_path_[945	7.26	154.12	129.03	19.36		15.13	106.83	276.48	46.42	2.85997	7.26791	7.01156	4.27501		3.91934	6.73917	8.11103	5.53667	Schistosoma mansoni putative cytochrome c oxidase copper chaperone partial mRNA	gi|1084295466|ref|XM_018798998.1|	SJCHGC02734 protein, partial	F:GO:0003677; P:GO:0006281; C:GO:0005634; P:GO:0006260; P:GO:0006310	F:DNA binding; P:DNA repair; C:nucleus; P:DNA replication; P:DNA recombination	Smp_213370.1
TRINITY_GG_1160_c27_g1_i1_len_2381_path_[2359	7.26	55.23	76.89	14.24	7.34	9.86	31.63	72.31	11.31	2.85997	5.78738	6.26472	3.83188	2.87578	3.30159	4.98322	6.17612	3.49953	Schistosoma mansoni DEAD box ATP-dependent RNA helicase, putative partial mRNA	gi|1084307156|ref|XM_018791618.1|	DEAD box ATP-dependent RNA	F:GO:0000166; F:GO:0003676; C:GO:0036464; F:GO:0005524; P:GO:0010501; P:GO:0010468; P:GO:0007059; F:GO:0004386; P:GO:0006413; F:GO:0004004; F:GO:0016787	F:nucleotide binding; F:nucleic acid binding; C:cytoplasmic ribonucleoprotein granule; F:ATP binding; P:RNA secondary structure unwinding; P:regulation of gene expression; P:chromosome segregation; F:helicase activity; P:translational initiation; F:ATP-dependent RNA helicase activity; F:hydrolase activity	Smp_033710.1	DEAD box ATP-dependent RNA helicase, putative
TRINITY_GG_1389_c27_g1_i1_len_1439_path_[3038	7.25	93.44	105.07	21.14	44.92	14.54	33.08	83.46	21.45	2.85798	6.54597	6.71521	4.4019	5.48929	3.86196	5.04789	6.38301	4.42291	Schistosoma mansoni nucleolar protein NOP56, putative partial mRNA	gi|1084308390|ref|XM_018791132.1|	nucleolar protein NOP56, putative	C:GO:0031428; C:GO:0032040; P:GO:0000154; F:GO:0030515; C:GO:0016020; C:GO:0016021	C:box C/D snoRNP complex; C:small-subunit processome; P:rRNA modification; F:snoRNA binding; C:membrane; C:integral component of membrane	Smp_148990.1	Nucleolar protein NOP56, putative
TRINITY_GG_1378_c0_g2_i1_len_361_path_[1158	7.25	38.97	27.99	1.57	21.03	0.43	16.73	16.73		2.85798	5.28429	4.80684	0.650765	4.39438	-1.21759	4.06437	4.06437		Schistosoma mansoni strain Puerto Rico chromosome 7, complete genome	gi|353233529|emb|HE601630.1|	TPA_exp: pol poly			Smp_107700.1	Uncharacterized protein
TRINITY_GG_2079_c0_g2_i1_len_496_path_[989	7.24	91.52	43.92	12.06		6.35	48.53	83.08	19.83	2.85599	6.51602	5.45681	3.59216		2.66676	5.6008	6.37643	4.30961	Schistosoma mansoni strain Puerto Rico chromosome 2, complete genome	gi|353230524|emb|HE601625.1|	small VCP p97-interacting			Smp_194560.1	Putative small VCP/p97-interacting protein
TRINITY_GG_1465_c0_g1_i1_len_497_path_[475	7.22	19.55	9.38	2.4		1.58	16.13	33.45	19.77	2.852	4.2891	3.22959	1.26303		0.659925	4.01167	5.06393	4.30524	Schistosoma mansoni strain Puerto Rico chromosome 4, complete genome	gi|353231633|emb|HE601627.1|
TRINITY_GG_2335_c1_g1_i1_len_498_path_[1127	7.19	77.95	62.34	8.79	25.5	9.46	137.99	72.24	45.98	2.84599	6.28448	5.96209	3.13586	4.67243	3.24184	7.10842	6.17473	5.52293	Schistosoma mansoni histone H2B, putative partial mRNA	gi|1084313745|ref|XM_018792568.1|	Histone H2B	F:GO:0003677; C:GO:0005634; F:GO:0046982; C:GO:0000788; C:GO:0005694; C:GO:0000786; P:GO:0006334	F:DNA binding; C:nucleus; F:protein heterodimerization activity; C:nuclear nucleosome; C:chromosome; C:nucleosome; P:nucleosome assembly	Smp_108390.1	Histone H2B
TRINITY_GG_1580_c1_g1_i1_len_1192_path_[1160	7.17	63.21	91.11	18.64	15.97	6.82	64.44	72.66	86.24	2.84197	5.98208	6.50954	4.22033	3.99729	2.76977	6.00988	6.18309	6.43029	Schistosoma mansoni strain Puerto Rico chromosome 4, complete genome	gi|353231633|emb|HE601627.1|	ubiquitin-conjugating enzyme E2H	F:GO:0000166; F:GO:0005524; F:GO:0016874	F:nucleotide binding; F:ATP binding; F:ligase activity	Smp_145350.1	Putative ubiquitin-conjugating enzyme h
TRINITY_GG_826_c4_g1_i1_len_499_path_[1824	7.17		6.21	1.59		0.79	4.01	2.37		2.84197		2.63459	0.669027		-0.340075	2.0036	1.24489		Schistosoma mansoni putative protein VTS1 partial mRNA	gi|1084292509|ref|XM_018795002.1|	putative protein VTS1			Smp_157590.1	Uncharacterized protein
TRINITY_GG_2203_c13_g1_i1_len_819_path_[797	7.15	35.33	52.34	5.92		4.01	27.48	50.2	9.77	2.83794	5.14282	5.70984	2.5656		2.0036	4.78031	5.64962	3.28836	Schistosoma mansoni putative f-actin capping protein beta subunit partial mRNA	gi|1084293764|ref|XM_018795695.1|	f-actin capping beta subunit	F:GO:0051015; P:GO:0051016; P:GO:0010591; F:GO:0003779; C:GO:0005737; P:GO:0000902; P:GO:0051490; C:GO:0008290; C:GO:0005884; P:GO:0030036	F:actin filament binding; P:barbed-end actin filament capping; P:regulation of lamellipodium assembly; F:actin binding; C:cytoplasm; P:cell morphogenesis; P:negative regulation of filopodium assembly; C:F-actin capping protein complex; C:actin filament; P:actin cytoskeleton organization	Smp_186650.1	Putative f-actin capping protein beta subunit
TRINITY_GG_655_c23_g2_i1_len_500_path_[6636	7.15		15.49	0.79		0.26	3.99	6.31	6.53	2.83794		3.95327	-0.340075		-1.94342	1.99639	2.65764	2.70708	Schistosoma mansoni strain Puerto Rico chromosome 1, complete genome	gi|353228410|emb|HE601624.1|
[truncated: 22,693 more rows]

## Sheet: Microarray data
ProbeName	Systematic Name	probe homology	EST homology	2-c	4-c	8-c	16-c	32-c	log2 2-c	log2 4-c	log2 8-c	log2 16-c	log2 32-c	Description	Updated BLASTn x nt	Updated BLASTx x nr
[truncated: 23,805 more rows]
